# Supplementary material for: Targeted Therapy for Adrenocortical Carcinoma: A Genomic-Based Search for Available and Emerging Options
Source: Cancers (Basel). 2022 May 31;14(11):2721. doi: 10.3390/cancers14112721 (PMC9179357; doi:10.3390/cancers14112721)
Supplement: Supplementary file 1 [file cancers-14-02721-s001.zip]

Archive with 1 entries (1 files):
- cancers-1698248-supplementary.xlsx
