# Supplementary material for: Targeted Therapy for Adrenocortical Carcinoma: A Genomic-Based Search for Available and Emerging Options
Source: Cancers (Basel). 2022 May 31;14(11):2721. doi: 10.3390/cancers14112721 (PMC9179357; doi:10.3390/cancers14112721)
Supplement: Supplementary file 1 [file cancers-14-02721-s001.zip › cancers-1698248-supplementary.xlsx]

## Sheet: Table S1
List of FDA-approved drugs
Drugs	Alias	Drug information by Drugbank.ca	Drug indication by Drugbank.ca	Gene Targets
Abemaciclib	Verzenio	Regulation of cell cycle is crucial in maintaining proper cell growth; dysregulated cell cycle signalling pathway is a key component in inducing hyperproliferation of cells and tumor formation in various cancers. G1 to S phase cell cycle progression, or transition through the G1 restriction point (R), is promoted by the retinoblastoma tumor suppressor protein (Rb)-mediated pathway. Activation of …	Abemaciclib is approved to treat: Breast cancer that is hormone receptor positive (HR+) and HER2 negative (HER2-) and is advanced or has metastasized (spread to other parts of the body). It is used with fulvestrant in women whose disease got worse after treatment with hormone therapy. It is used alone in women and men whose disease got worse after treatment with hormone therapy and previous chemo…	FDA_Wildtype(ERBB2)_and_RPPA_p2(ESR1)#CDK4,CDK6,
Abiraterone	Zytiga,Abiraterone acetate,CB 7598,CB-7598	Abiraterone is an orally active inhibitor of the steroidal enzyme CYP17A1 (17 alpha-hydroxylase/C17,20 lyase). It inhibits CYP17A1 in a selective and irreversible manner via covalent binding mechanism. CYP17A1 is an enzyme that catalyzes the biosynthesis of androgen and is highly expressed in testicular, adrenal, and prostatic tumor tissue. More specifically, abiraterone inhibits the conversion o…	Abiraterone acetate is approved to be used with prednisone to treat: Prostate cancer that has metastasized (spread to other parts of the body). It is used: A) In patients whose disease is castration resistant (has not responded to treatments that lower testosterone levels). B) In patients whose disease is high-risk and castration sensitive (has responded to treatments that lower testosterone leve…	#CYP17A1,
Acalabrutinib	Calquence,ACP-196	action Mantle Cell Lymphoma (MCL) is a rare yet aggressive type of B-cell non-Hodgkin lymphoma (NHL) with poor prognosis [2, 3]. Subsequently, relapse is common in MCL patients and ultimately represents disease progression [3]. Lymphoma occurs when immune system lymphocytes grow and multiply uncontrollably. Such cancerous lymphocytes may travel to many parts of the body, including the lymph nodes…	Acalabrutinib is currently indicated for the treatment of adult patients with Mantle Cell Lymphoma (MCL) who have received at least one prior therapy.6 It has also been recently approved for chronic lymphocytic leukemia and small lymphocytic lymphoma.6	#BTK,
Afatinib	Gilotrif,Afatinib Dimaleate,BIBW-2992,Tomtovok	Afatinib is a potent and selective, irreversible ErbB family blocker [3]. Afatinib covalently binds to and irreversibly blocks signaling from all homo and heterodimers formed by the ErbB family members EGFR (ErbB1), HER2 (ErbB2), ErbB3 and ErbB4 [3]. In particular, afatinib covalently binds to the kinase domains of EGFR (ErbB1), HER2 (ErbB2), and HER4 (ErbB4) and irreversibly inhibits tyrosine ki…	Afatinib dimaleate is approved to treat: Non-small cell lung cancer (NSCLC) that has metastasized (spread to other parts of the body). It is used: As first-line treatment in patients with tumors that have certain epidermal growth factor receptor (EGFR) gene mutations. In patients with squamous NSCLC that got worse after treatment with platinum chemotherapy.	FDA_Mut_Var(EGFR,L858R),FDA_Mut_Del(EGFR)_and_Mut_Exon(EGFR,19)#ERBB2,EGFR,
Aldesleukin	TSF,Proleukin	Aldesleukin binds to the IL-2 receptor which leads to heterodimerization of the cytoplasmic domains of the IL-2R beta and gamma(c) chains, activation of the tyrosine kinase Jak3, and phosphorylation of tyrosine residues on the IL-2R beta chain. These events led to the creation of an activated receptor complex, to which various cytoplasmic signaling molecules are recruited and become substrates fo…	For treatment of adults with metastatic renal cell carcinoma and melanoma	#IL2RB,IL2RA,IL2RG,
Alectinib	Alecensa,CH5424802,RO5424802,AF802	Alectinib is a second generation oral drug that selectively inhibits the activity of anaplastic lymphoma kinase (ALK) tyrosine kinase. It is specifically used in the treatment of non-small cell lung cancer (NSCLC) expressing the ALK-EML4 (echinoderm microtubule-associated protein-like 4) fusion protein that causes proliferation of NSCLC cells. Inhibition of ALK prevents phosphorylation and subseq…	Alectinib is a second generation oral drug that selectively inhibits the activity of anaplastic lymphoma kinase (ALK) tyrosine kinase. It is specifically used in the treatment of non-small cell lung cancer (NSCLC) expressing the ALK-EML4 (echinoderm microtubule-associated protein-like 4) fusion protein that causes proliferation of NSCLC cells. Inhibition of ALK prevents phosphorylation and subseq…	FDA_Fusion(ALK-EML4)#ALK,
Alemtuzumab	Campath	Campath binds to the CD52 antigen present on most B and T lymphocytes. This binding leads to antibody-dependent lysis of leukemic cells.	Alemtuzumab is approved to treat: B-cell chronic lymphocytic leukemia (CLL).	#CD52,
Alitretinoin	Panretin,Retinoic acid derivatives	Alitretinoin binds to and activates all known intracellular retinoid receptor subtypes (RARa, RARb, RARg, RXRa, RXRb and RXRg). Once activated these receptors function as transcription factors that regulate the expression of genes that control the process of cellular differentiation and proliferation in both normal and neoplastic cells.	An important regulator of gene expression during growth and development, and in neoplasms. Tretinoin, also known as retinoic acid and derived from maternal vitamin A, is essential for normal growth; and embryonic development. An excess of tretinoin can be teratogenic. It is used in the treatment of psoriasis; acne vulgaris; and several other skin diseases. It has also been approved for use in pro…	#RARA,RXRA,RARB,RXRB,RARG,RXRG,
Alpelisib		Alpelisib is a phosphatidylinositol 3-kinase (PI3K) inhibitor with potent antitumor activity. It works by selectively inhibiting class I PI3K p110α 2, which is the catalytic subunit of PI3K, a lipid kinase that plays a role in various biological processes, including proliferation, survival, differentiation, and metabolism. Alpelisib was designed to target this enzyme that appears to be mutated at…	Alpelisib is indicated in combination with fulvestrant to treat postmenopausal women, and men, with advanced or metastatic breast cancer.Label This cancer must be hormone receptor (HR)-positive, human epidermal growth factor receptor 2 (HER2)-negative, and PIK3CA­ mutated.Label The cancer must be detected by an FDA-approved test following progression on or after an endocrine-based regimen	FDA_Wildtype(ERBB2)_and_FDA_allGain(ESR1)#PIK3CA,
Amivantamab	JNJ-61186372#667	Mesenchymal-epithelial transition factor (MET) is a receptor with tyrosine kinase activity expressed on epithelial cells that, upon signalling, dimerizes and activates downstream pathways that signal cell division.1,4 The Epidermal Growth Factor Receptor (EGFR) is a transmembrane protein with tyrosine kinase activity that can further activate downstream pathways that signal cell division, surviva…	Amivantamab is indicated in the treatment of adult patients with locally advanced or metastatic non-small cell lung cancer (NSCLC) with epidermal growth factor receptor (EGFR) exon 20 insertion mutations, whose disease has progressed on or after platinum-based chemotherapy.	FDA_Mut_ExonIns(EGFR,20)#EGFR,MET,
Anastrozole	Arimidex	Anastrozole selectively inhibits aromatase. The principal source of circulating estrogen (primarily estradiol) is conversion of adrenally-generated androstenedione to estrone by aromatase in peripheral tissues. Therefore, aromatase inhibition leads to a decrease in serum and tumor concentration of estrogen, leading to a decreased tumor mass or delayed progression of tumor growth in some women. An…	Breast cancer in postmenopausal women who have any of the following types of breast cancer-- Early-stage, hormone receptor–positive (HR+) breast cancer. It is used in women who have already received other treatment. Locally advanced or metastatic breast cancer that is HR+ or hormone receptor unknown (it is not known whether it is HR+ or hormone receptor–negative). It is used as first-line therapy…	#CYP19A1,
Apalutamide	Erleada	Persistent androgen receptor (AR) signaling is a common feature of castration-resistant prostate cancer (CRPC), attributed to AR gene-amplification, AR gene mutation, increased AR expression or increased androgen biosynthesis in prostate tumors [2]. Apalutamide is an antagonist of AR that to the binding-site in the ligand-binding domain of the receptor with the IC50 of 16 nM. Upon binding, apalut…	Apalutamide is approved to treat: Prostate cancer that has not metastasized (spread to other parts of the body) and is castration resistant (has not responded to treatments that lower testosterone levels).	#AR,
Apatinib	YN968D1		Approved in gastric cancer (China, Dec 2014)	#KDR,PDGFRB,SRC,RET,
Atezolizumab	Tecentriq,MPDL3280A,RG7446	Atezolizumab is a monoclonal antibody that binds to PD-L1 and blocks its interactions with both PD-1 and B7.1 receptors. This prevents PD-L1/PD-1 mediated inhibition of the immune response, including activation of the anti-tumor immune response without inducing antibody-dependent cellular cytotoxicity.	Atezolizumab is indicated to treat locally or advanced metastatic urothelial carcinoma in patients ineligible for cicplatin-containing chemotherapy with tumors expressing PD-L1, in patients ineligible for cisplatin-containing chemotherapy irrespective of PD-L1, have disease progression following platinum containing chemotherapy, or have disease progression within 12 months of neoadjuvant or adjuv…	Wildtype(ALK),Wildtype(EGFR)#CD274,
Avapritinib	BLU-285	Avapritinib has a negative modulating effect on the transporters ABCB1 and ABCG2, which mediate the multidrug resistance phenotype of some cancers.1 This modulation may be due to interactions of avapritinib with the drug binding pocket of these transporters.1 Negative modulation of these transporters, resensitizes cancerous cells to treatment with chemotherapeutic agents like paclitaxel.1	Avapritinib is indicated for the treatment of unresectable, metastatic gastrointestinal stromal tumors with a platelet-derived growth factor receptor alpha exon 18 mutation	FDA_Mut_Exon(PDGFRA,18),Mut_Var(PDGFRA,D842V)#KIT,PDGFRA,
Avelumab	Bavencio,MSB0010718C,MSB0010682	PD-L1 may be expressed on tumor cells and tumor-infiltrating immune cells and can contribute to the inhibition of the anti-tumor immune response in the tumor microenvironment. Binding of PD-L1 to the PD-1 and B7.1 receptors found on T cells and antigen presenting cells suppresses cytotoxic T-cell activity, T-cell proliferation and cytokine production. Avelumab binds PD-L1 through the FG loops [7]…	Merkel cell carcinoma that has metastasized (spread to other parts of the body). It is used in adults and in children aged 12 years or older. Urothelial carcinoma (a type of bladder cancer) that is locally advanced or has metastasized. It is used in patients whose disease got worse during or after treatment with platinum chemotherapy.	#CD274,
Axicabtagene ciloleucel	Yescarta	The CD 19 antigen is a 95 kDa integral membrane glycoprotein expressed on lymphocytes of the B-cell lineage but noton pluripotent stem cell. While this antigen is ubiquitously expressed on B lymphocyte lineage, the expression of this Ig protein is downregulated during terminal differentiation of premature and mature B cells into plasma cells [1]. In blood disorders, however, the expression CD19 i…	Axicabtagene ciloleucel is approved to treat: B-cell non-Hodgkin lymphoma (NHL), including the following types: Diffuse large B-cell lymphoma (DLBCL). DLBCL in patients who had follicular lymphoma. Primary mediastinal large B-cell lymphoma. High-grade B-cell lymphoma.	#CD19,
Axitinib	Inlyta,AG-013736	Axitinib selectively blocks the tyrosine kinase receptors VEGFR-1 (vascular endothelial growth factor receptor), VEGFR-2, and VEGFR-3.	Renal cell carcinoma (a type of kidney cancer) that is advanced. It is used in patients whose disease has not gotten better with other chemotherapy.	#FLT1,FLT4,KDR,
Belantamab		Belantamab mafodotin is indicated in the treatment of adults with relapsed or refractory multiple myeloma who have received at least 4 prior therapies including an anti-CD38 monoclonal antibody, a proteasome inhibitor, and an immunomodulatory agent.	Belantamab mafodotin is indicated in the treatment of adults with relapsed or refractory multiple myeloma who have received at least 4 prior therapies including an anti-CD38 monoclonal antibody, a proteasome inhibitor, and an immunomodulatory agent.	#TNFRSF17,
Belinostat	Beleodaq	Belinostat inhibits the activity of histone deacetylase (HDAC) thus prevents the removal of acetyl groups from the lysine residues of histones and some non-histone proteins. In vitro, belinostat caused the accumulation of acetylated histones and other proteins, increased the expression of tumor-suppressor genes. It ultimately induces cell cycle arrest, inhibition of angiogenesis and/or apoptosis …	Belinostat is approved to treat: Peripheral T-cell lymphoma that has recurred (come back) or is refractory (does not respond to treatment).	#HDAC1,HDAC2,HDAC3,HDAC4,HDAC5,HDAC6,HDAC7,HDAC8,HDAC9,
Bevacizumab	Avastin,Mvasi	Bevacizumab contains human framework regions with antigen binding regions of a humanised murine antibody that binds to VEGF. Bevacizumab is produced by recombinant DNA technology in a Chinese hamster ovary mammalian cell expression system in a nutrient medium containing the antibiotic gentamicin and is purified by a process that includes specific viral inactivation and removal steps. Bevacizumab …	Cervical cancer that has not gotten better with other treatment, has metastasized (spread to other parts of the body), or has recurred (come back). Colorectal cancer that has metastasized. Glioblastoma (a type of brain cancer). It is used in patients whose: Cancer has recurred. This use is approved for the Avastin brand of bevacizumab. Cancer got worse after other treatment. This use is approved …	#VEGFA,
Bexarotene	Targretin	Bexarotene selectively binds with and activates retinoid X receptor subtypes. There are three subtypes in total: RXRα, RXRβ, RXRγ. The exact mechanism of action of bexarotene in the treatment of CTCL is unknown but the drug has activity in all clinical stages of CTCL.	Bexarotene is approved to treat: Skin problems caused by cutaneous T-cell lymphoma that have not gotten better with other treatment.	#RXRA,RXRB,RXRG,
Binimetinib	ARRY-162	Binimetinib, noncompetitive with ATP, binds to and inhibits the activity of MEK1/2. The inhibition of MEK1/2 prevents the activation of MEK1/2-dependent effector proteins and transcription factors. This process can result in the inhibition of growth factor-mediated cell signaling. This may lead to the inhibition of tumor cell proliferation and an inhibition in the production of various inflammato…	On June 27, 2018, the Food and Drug Administration approved encorafenib and binimetinib in combination patients with unresectable or metastatic melanoma with a BRAF V600E or V600K mutation, as detected by an FDA-approved test 8.	FDA_Mut_Var(BRAF,V600K),FDA_Mut_Var(BRAF,V600E)#MAPK1,MAP2K2,
Blinatumomab	Blincyto,MT103,MT-103,MEDI-538	Blinatumomab is a bispecific CD19-directed CD3 T-cell engager that binds to CD19 expressed on the surface of cells of B-lineage origin and CD3 expressed on the surface of T cells. It activates endogenous T cells by connecting CD3 in the T-cell receptor (TCR) complex with CD19 on benign and malignant B cells. Blinatumomab mediates the formation of a synapse between the T cell and the tumor cell, u…	Blinatumomab is approved to treat: B-cell acute lymphoblastic leukemia. It is used in adults and children whose disease has recurred (come back) or is refractory (does not respond to treatment) and in some patients whose disease is in complete remission.	#CD19,
Bortezomib	Velcade,LDP 341,MLN341,PS-341	Bortezomib is a reversible inhibitor of the chymotrypsin-like activity of the 26S proteasome in mammalian cells. The 26S proteasome is a large protein complex that degrades ubiquitinated proteins. The active site of the proteasome has chymotrypsin-like, trypsin-like, and postglutamyl peptide hydrolysis activity. The 26S proteasome degrades various proteins critical to cancer cell survival, such a…	Bortezomib is approved to treat: Mantle cell lymphoma in patients who have already received at least one other type of treatment. Multiple myeloma.	#PSMB5,PSMB1,
Bosutinib	Bosulif,SKI-606	Bosutinib is a tyrosine kinase inhibitor. Although it is able to inhibit several tyrosine kinases such as Src, Lyn, and Hck, which are members of the Src-family of kinases, its primary target is the Bcr-Abl kinase. The Bcr-Abl gene is a chimeric oncogene created from the fusion of the breakpoint-cluster (Bcr) gene and Abelson (Abl) tyrosine gene. This chromosomal abnormality results in the format…	Bosutinib is approved to treat: Chronic myelogenous leukemia (CML) that is Philadelphia chromosome positive. It is used: In patients with newly diagnosed chronic phase CML. In patients with chronic phase, accelerated phase, or blastic phase CML that cannot be treated with or that did not respond to other treatment.	FDA_Fusion(ABL1-BCR)#BCR,ABL1,LYN,HCK,SRC,CDK2,MAP2K1,MAP2K2,MAP3K2,CAMK2G,
Brentuximab	Brentuximab Vedotin,Adcetris	Brentuximab vedotin is composed of 3 parts: a chimeric human-murine IgG1 that selectively targets CD30, monomethyl auristatin E (MMAE), which is a microtubule-disrupting agent, and a protease-susceptible linker that links the antibody and MMAE. The IgG1 antibody enables Brentuximab vedotin to target tumor cells expressing CD30 on their surface. Following this Brentuximab vedotin enters the cell. …	Anaplastic large cell lymphoma that is systemic (affects the whole body). It is used in patients whose disease has not gotten better after treatment with combination chemotherapy. Cutaneous anaplastic large cell lymphoma that is primary. It is used in patients who have received other systemic therapy. Hodgkin lymphoma. It is used after an autologous stem cell transplant (ASCT) in patients who hav…	#TNFRSF8,
Brexucabtagene Autoleucel	KTE-X19	Mantle cell lymphoma (MCL) is a heterogeneous sub-category of B cell non-Hodgkin's lymphoma typified by overexpression of cyclin D1 and SOX-11 as well as mutations in numerous genes including TP53; overall, these changes lead to increased cell growth, apoptosis inhibition, and cell-adhesion-mediated drug resistance.2,3 Based on the 2016 World Health Organization guidelines, MCL can be generally s…	Brexucabtagene autoleucel is a modified autologous chimeric antigen receptor (CAR) T cell immunotherapy indicated for the treatment of relapsed or refractory mantle cell lymphoma (MCL) in adult patients.7 Brexucabtagene autoleucel has been granted accelerated approval based on results from a single-arm, open-label, multicentre clinical trial; continued approval may be contingent on confirmatory t…	#CD19,
Brigatinib	Alunbrig,AP26113	Brigitanib acts as a tyrosine kinase inhibitor with activity against multiple kinases including ALK, ROS1, insulin-like growth factor 1 receptor and against EGFR deletions and point mutations. It acts by inhibiting ALK phosphorylation and the activation of downstream signaling proteins.	The anaplastic lymphoma kinase positive, metastatic non-small cell lung cancer (ALK+ NSCLC), represents only 3-5% of the NSCLC cancer cases, but the ALK mutation, overexpression and presence in several oncogenic fusion proteins in solid and hematologic tumors have pointed out the importance as well as its potential as a cancer therapy target.[1] The ALK-related cases of NSCLC are associated with …	FDA_allGain(ALK),FDA_RPPA_p2(ALK),FDA_Fusion(EML4-ALK)#EGFR,ALK,
Cabozantinib	Cabometyx,Cometriq,XL184,Cabometyx (tablet),Cometriq (capsule)	Cabozantinib was approved in 2012 and is a non-specific tyrosine kinase inhibitor. It is marketed as Cometriq, which is indicated for the treatment of metastatic medullary thyroid cancer. It's label includes a black box warning of gastrointestinal perforations, fistulas, and hemorrhage. The FDA approved cabozantinib as Cabometyx for patients with advanced renal cell carcinoma in April 2016.	Cabozantinib-s-malate is approved to treat: Medullary thyroid cancer that is progressive and has metastasized (spread to other parts of the body). This use is approved for the Cometriq brand of cabozantinib-s-malate. Renal cell carcinoma (a type of kidney cancer) that is advanced. This use is approved for the Cabometyx brand of cabozantinib-s-malate.	#KDR,MET,RET,
Capmatinib		Capmatinib is a small molecule kinase inhibitor targeted against c-Met (a.k.a. hepatocyte growth factor receptor [HGFR]), a receptor tyrosine kinase that, in healthy humans, activates signaling cascades involved in organ regeneration and tissue repair.2 Aberrant c-Met activation - via mutations, amplification, and/or overexpression - is known to occur in many types of cancer, and leads to overact…	Capmatinib is indicated for the treatment of adult patients with metastatic non-small cell lung cancer (NSCLC) whose tumors have a mutation that leads to mesenchymal-epithelial transition (MET) exon 14 skipping as detected by an FDA-approved test.3	FDA_Mut_Exon(MET,14)#MET,
Carfilzomib	Kyprolis,PR-171	Carfilzomib is made up of four modified peptides and acts as a proteasome inhibitor. Carfilzomib irreversibly and selectively binds to N-terminal threonine-containing active sites of the 20S proteasome, the proteolytic core particle within the 26S proteasome. This 20S core has 3 catalytic active sites: the chymotrypsin, trypsin, and caspase-like sites. Inhibition of the chymotrypsin-like site by …	Carfilzomib is approved to be used alone or with other drugs to treat: Multiple myeloma. It is used with lenalidomide and dexamethasone in patients whose disease has recurred (come back) and who have already received one to three other types of treatment. It is used alone in patients whose disease has gotten worse during or after treatment with bortezomib and immunomodulator therapy.	#PSMB10,PSMB2,PSMB9,PSMB1,PSMB8,PSMB5,
Cemiplimab		The U.S. Food and Drug Administration (FDA) approved Cemiplimab (Libtayo), manufactured by Regeneron Pharmaceuticals, on September 28, 2018. This is the first FDA approval of a drug specifically for the treatment of advanced cutaneous squamous cell carcinoma (CSCC)	This drug is a programmed death receptor-1 (PD-1) blocking antibody indicated for the treatment of patients with metastatic cutaneous squamous cell carcinoma (CSCC) or locally advanced CSCC who are not candidates for curative surgery or curative radiation	#PDCD1,
Ceritinib	Zykadia,LDK378	Ceritinib inhibits Anaplastic lymphoma kinase (ALK) also known as ALK tyrosine kinase receptor or CD246 (cluster of differentiation 246), which is an enzyme that in humans is encoded by the ALK gene. About 4-5% of NSCLCs have a chromosomal rearrangement that generates a fusion gene between EML4 (echinoderm microtubule-associated protein-like 4) and ALK (anaplastic lymphoma kinase), which results …	Ceritinib is a kinase inhibitor indicated for the treatment of patients with anaplastic lymphoma kinase (ALK)-positive metastatic non-small cell lung cancer (NSCLC) who have progressed on or are intolerant to crizotinib. This indication is approved under accelerated approval based on tumor response rate and duration of response. An improvement in survival or disease-related symptoms has not been …	FDA_allGain(ALK),FDA_RPPA_p2(ALK),FDA_Fusion(ALK)#ALK,
Cetuximab	Erbitux,IMC-C225	Cetuximab is an epidermal growth factor receptor binding FAB. Cetuximab is composed of the Fv (variable; antigen-binding) regions of the 225 murine EGFr monoclonal antibody specific for the N-terminal portion of human EGFr with human IgG1 heavy and kappa light chain constant (framework) regions. Cetuximab is marketed under the brand Erbitux® by Eli Lilly and Company. In the United States, a regim…	Cetuximab is approved to be used alone or with other drugs to treat: Colorectal cancer that has metastasized (spread to other parts of the body). Squamous cell carcinoma of the head and neck that is: Local or advanced. It is used with radiation therapy. Recurrent or metastatic.	FDA_Wildtype(KRAS)_and_allGain(EGFR),FDA_Wildtype(KRAS)_and_CNV_Amp(EGFR)#EGFR,
Cobimetinib	Cotellic,GDC-0973	MEK inhibitor Cobimetinib specifically binds to and inhibits the catalytic activity of MEK1, resulting in inhibition of extracellular signal-related kinase 2 (ERK2) phosphorylation and activation and decreased tumor cell proliferation. Cobimetinib and vemurafenib target two different kinases in the RAS/RAF/MEK/ERK pathway.	Cobimetinib is approved to be used with vemurafenib to treat: Melanoma that cannot be removed by surgery or has metastasized (spread to other parts of the body). It is used in patients whose cancer has a certain mutation in the BRAF gene.	FDA_Mut_Var(BRAF,V600K),FDA_Mut_Var(BRAF,V600E)#MAP2K1,BRAF,
Copanlisib	Copanlisib Hydrochloride,Aliqopa,BAY 80-6946	Follicular lymphoma is a B-cell lymphoma that is one of the most common type of non-Hodgkin lymphoma (NHL). It involves unregulated growth and proliferation of lymphocytes that eventually may travel to other organs including the lymph nodes, spleen, and the bone marrow, to form tumors. The phosphatidylinositol 3-kinase (PI3K)-mediated pathway is involved in promoting cell survival proliferation a…	Copanlisib hydrochloride is approved to treat: Follicular lymphoma that has relapsed. It is used in adults who have received at least two other systemic treatments.	#PIK3CA,PIK3CD,
Crizotinib	Xalkori,PF-02341066	Crizotinib is a tyrosine kinase receptor inhibitor. More specifically, it inhibits anaplastic lymphoma kinase (ALK), hepatocyte growth factor receptor (HGFR, c-MET), and Recepteur d'Origine Nantais (RON). Abnormalities in the ALK gene caused by mutations or translocations may lead to expression of oncogenic fusion proteins. In patients with NSCLC, they have the EML4-ALK gene. Crizotinib inhibits …	Non-small cell lung cancer that has metastasized (spread to other parts of the body). It is used in patients whose cancer has a certain type of chromosome mutation that affects the anaplastic lymphoma kinase (ALK) gene or the ROS1 gene.	FDA_allGain(ALK),FDA_allGain(ROS1),FDA_Fusion(ALK)#MET,NTRK1,ROS1,ALK,
Dabrafenib	Tafinlar,GSK2118436	Dabrafenib is an orally bioavailable inhibitor of B-raf (BRAF) protein with antineoplastic activity. Dabrafenib selectively binds to and inhibits the activity of B-raf, which may inhibit the proliferation of tumor cells which contain a mutated BRAF gene. B-raf belongs to the raf/mil family of serine/threonine protein kinases and plays a role in regulating the MAP kinase/Extracellular Signal-regul…	Dabrafenib is approved to be used alone or with trametinib to treat: Anaplastic thyroid cancer in patients whose disease is locally advanced or has metastasized (spread to other parts of the body) and who cannot receive local treatment. It is used with trametinib. Melanoma. It is used: With trametinib in patients who have had surgery to remove cancer that has spread to the lymph nodes. Alone or w…	FDA_Mut_Var(BRAF,V600)#RAF1,BRAF,
Dacomitinib		Dacomitinib, designed as (2E)-N-16-4-(piperidin-1-yl) but-2-enamide, is an oral highly selective quinazalone part of the second-generation tyrosine kinase inhibitors which are characterized by the irreversible binding at the ATP domain of the epidermal growth factor receptor family kinase domains.2 Dacomitinib was developed by Pfizer Inc and approved by the FDA on September 27, 2018.14 Some evide…	Dacomitinib is indicated as the first-line treatment of patients with metastatic non-small cell lung cancer (NSCLC) with epidermal growth factor receptor (EGFR) exon 19 deletion or exon 21 L858R substitution mutations as verified by an FDA-approved test.15 Lung cancer is the leading cause of cancer death and NSCLC accounts for 85% of lung cancer cases. From the cases of NSCLC, approximately 75% o…	FDA_Mut_Var(EGFR,L858R),FDA_Mut_Del(EGFR)_and_Mut_Exon(EGFR,19)#EGFR,
Daratumumab	Darzalex,Darzalex,HuMax-CD38	Daratumumab is an immunoglobulin G1 kappa monoclonal antibody against CD38 antigen. CD38 is a transmembrane glycoprotein of many functions, including receptor mediated adhesion, signaling, and modulation of cyclase and hydrolase activity. CD38 is expressed on many cell types and tissues, and highly expressed in haematological malignancies including multiple myeloma tumor cells. By binding CD38, d…	Daratumumab is approved to be used alone or with other drugs to treat: Multiple myeloma. It is used with dexamethasone and either bortezomib or lenalidomide in patients who have already received at least one other type of treatment. It is used alone in patients who have already received at least three other types of treatment, including a proteasome inhibitor and an immunomodulating agent.	#CD38,
Darolutamide		Darolutamide is a nonsteroidal androgen receptor antagonist for the treatment of castrate-resistant, non-metastatic prostate cancer (nmCRPC). This condition occurs in the majority of patients with advanced prostate cancer who have been treated with androgen receptor antagonists.4 Though prior treatment for prostate cancer has been successful for these patients, the cancer eventually progresses to…	This drug is indicated for the treatment of patients diagnosed with non-metastatic and castrate-resistant prostate cancer	#AR,PGR,
Dasatinib	Sprycel,BMS-354825	Dasatinib, at nanomolar concentrations, inhibits the following kinases: BCR-ABL, SRC family (SRC, LCK, YES, FYN), c-KIT, EPHA2, and PDGFRβ. Based on modeling studies, dasatinib is predicted to bind to multiple conformations of the ABL kinase. In vitro, dasatinib was active in leukemic cell lines representing variants of imatinib mesylate sensitive and resistant disease. Dasatinib inhibited the gr…	Dasatinib is approved to treat: Acute lymphoblastic leukemia that is Philadelphia chromosome positive. It is used in adults whose disease did not respond to other drugs or who are not able to use other drugs. Chronic myelogenous leukemia (CML) that is Philadelphia chromosome positive. It is used: In children with chronic phase CML. In adults with chronic phase CML that is newly diagnosed. In adul…	FDA_Fusion(ABL1-BCR)#ABL1,ABL2,DDR1,DDR2,EPHA2,FYN,KIT,LCK,PDGFRA,PDGFRB,SRC,YES1,
Denileukin	Ontak,Denileukin Diftitox	Denileukin diftitox binds to the high-affinity IL-2 receptor complex. The IL-2 receptor (Tac) subunit is expressed on activated but not resting lymphocytes. The diphtheria toxin associated with Ontak then selectively kills the IL-2 bearing cells.	Denileukin diftitox is approved to treat: Cutaneous T-cell lymphoma (a certain type). It is used in patients whose disease has not gotten better with other treatment or has recurred (come back).	#IL2RA,IL2RB,
Denosumab	Prolia,Xgeva	Denosumab is designed to target RANKL (RANK ligand), a protein that acts as the primary signal to promote bone removal/resorption. In many bone loss conditions, RANKL overwhelms the body's natural defense against bone destruction. Denosumab prevents RANKL from activating its receptor, RANK, on the surface of osteoclasts and their precursors. Prevention of the RANKL/RANK interaction inhibits osteo…	Denosumab is approved to treat: Giant cell tumor of the bone. It is used in adults and in adolescents whose bones have finished growing. Hypercalcemia of malignancy. These uses are approved for the Xgeva brand of denosumab.	#TNFSF11,
Dinutuximab	Unituxin,Ch14.18,ch14.18-UTC	Dinutuximab is an IgG1 monoclonal human/mouse chimeric antibody against GD2, a disialoganglioside expressed on tumors of neuroectodermal origin, including human neuroblastoma and melanoma, with highly restricted expression on normal tissues. It is composed of the variable heavy- and light-chain regions of the murine anti-GD2 mAb 14.18 and the constant regions of human IgG1 heavy-chain and kappa l…	Dinutuximab is approved to be used with granulocyte-macrophage colony-stimulating factor (GM-CSF), aldesleukin (IL-2), and 13-cis retinoic acid to treat: Neuroblastoma that is high risk. It is used in children who had at least a partial response to other drugs and other types of treatment.	#B4GALNT1,
Dostarlimab	ANB011,TSR042#893	Approximately 13-30% of recurrent endometrial cancers involve microsatellite instability (MSI) or mismatch repair deficiency (dMMR).3,4 The mutations resulting in dMMR endometrial cancers are primarily somatic in nature (~90%), although 5-10% of cases involve germline mutations.4 Cancers that have mutations resulting in dMMR can upregulate the expression of programmed death receptor-1 (PD-1) liga…	Dostarlimab-gxly is indicated for the treatment of adult patients with mismatch repair deficient (dMMR) recurrent or advanced endometrial cancer that has progressed despite ongoing or prior treatment with a platinum-containing chemotherapy regimen.5	#PDCD1,
Durvalumab	Imfinzi,MEDI-4736	Durvalumab is a human immunoglobulin G1 kappa (IgGIk) monoclonal antibody that blocks PD-L1 binding to PD-1 and CD80. PD1 signalling pathway serves to physiologically limit the activity of T cells and autoimmune or inflammatory responses in the body however can be a mechanism of immunity resistance by tumor cells. Blockage of ligand-mediated PD1 pathway enhances further T cell activation, effecto…	Durvalumab is approved to treat: Non-small cell lung cancer (NSCLC). It is used in patients with stage III NSCLC that cannot be removed by surgery and did not get worse after platinum chemotherapy and radiation therapy. Urothelial carcinoma (a type of bladder cancer) that is locally advanced or has metastasized (spread to other parts of the body). It is used in patients whose disease got worse du…	#CD274,CD80,
Duvelisib		Duvelisib, also known as IPI-145 and INK-1197, is a small-molecule inhibitor of phosphoinositide-3 kinases that was designed initially to prove that simultaneous inhibition of the isoforms delta and gamma can produce a broad adaptative and innate immune cell inhibitory activity. All the work around duvelisib showed that this agent is a potent inhibitor of both forms.1 Duvelisib was developed by V…	Duvelisib is indicated for the treatment of adult patients with relapsed or refractory chronic lymphocytic leukemia (CLL) or small lymphocytic lymphoma (SLL) after at least two prior therapies.8 The CLL is a cancer of the blood stem cells which are the blood cells that can develop into different types of cells. In leukemia, there is an overproduction of cells that are abnormal and do not mature i…	#PIK3CG,PIK3CD,
Elotuzumab	Empliciti,HuLuc63	Elotuzumab is a humanized IgG1 monoclonal antibody that specifically targets the SLAMF7 (Signaling Lymphocytic Activation Molecule Family member 7) protein. SLAMF7 is expressed on myeloma cells independent of cytogenetic abnormalities. SLAMF7 is also expressed on Natural Killer cells, plasma cells, and at lower levels on specific immune cell subsets of differentiated cells within the hematopoieti…	Elotuzumab is approved to be used with lenalidomide and dexamethasone to treat: Multiple myeloma in patients who have already received one to three other types of treatment.	#SLAMF7,
Enasidenib	Enasidenib mesylate,Idhifa	Enasidenib is a selective inhibitor of IDH2, a mitochondria-localized enzyme involved in diverse cellular processes, including adaptation to hypoxia, histone demethylation and DNA modification [1]. Wild-type IDH proteins play a cruicial role in the Krebs/citric acid cycle where it catalyzes the oxidative decarboxylation of isocitrate to α-ketoglutarate. In comparison, mutant forms of IDH2 enzyme …	Indicated for the treatment of adult patients with relapsed or refractory acute myeloid leukemia (AML) with an isocitrate dehydrogenase-2 (IDH2) mutation.	#IDH2,
Encorafenib		Encorafenib, also known as BRAFTOVI, is a kinase inhibitor. Encorafenib inhibits BRAF gene, which encodes for B-raf protein, which is a proto-oncogene involved in various genetic mutations Label. This protein plays a role in regulating the MAP kinase/ERK signaling pathway, which impacts cell division, differentiation, and secretion. Mutations in this gene, most frequently the V600E mutation, are …	Used in combination with Binimetinib in metastatic melanoma with a BRAF V600E or V600K mutation, as detected by an FDA-approved test 5.	FDA_Mut_Var(BRAF,V600)#BRAF,
Enfortumab vedotin		Enfortumab vedotin is an antibody-drug conjugate used in the treatment of patients with advanced, treatment-resistant urothelial cancers.3 It is comprised of a fully human monoclonal antibody targeted against Nectin-4 and a microtubule-disrupting chemotherapeutic agent, monomethyl auristatin E (MMAE), joined by a protease-cleavable link.3 It is similar to brentuximab vedotin, another antibody con…	Enfortumab vedotin is indicated for the treatment of adult patients with locally advanced or metastatic urothelial cancer who have previously received a programmed death receptor-1 (PD-1) or programmed death-ligand 1 (PD-L1) inhibitor, and a platinum-containing chemotherapy in the neoadjuvant/adjuvant, locally advanced, or metastatic setting.3	#NECTIN4,
Entrectinib	RXDX-101	Entrectinib is a tropomyosin receptor tyrosine kinase (TRK) TRKA, TRKB, TRKC, proto-oncogene tyrosine-protein kinase ROS1, and anaplastic lymphoma kinase (ALK) inhibitor.7 It was approved by the FDA in August 2019 for use in the treatment of ROS1-positive metastatic non-small cell lung cancer and NTRK gene fusion positive solid tumors.9 Entrectinib's approved use is meant as a last line of therap…	Entrectinib is indicated for the treatment of metastatic ROS1-positive non-small cell lung cancer in adults.7 Entrectinib is also indicated in adults and children over 12 years old for the treatment of NTRK gene fusion-positive solid tumors which have metastasized or for which surgical resection is likely to result in severe morbidity and for which has progressed on previous therapies or for whic…	FDA_Fusion(NTRK1),FDA_Fusion(NTRK2),FDA_Fusion(NTRK3),FDA_allGain(ROS1)#NTRK1,NTRK2,NTRK3,ROS1,JAK2,TNK2,
Enzalutamide	Xtandi,MDV3100	Enzalutamide is a competitive androgen receptor inhibitor that effects multiple stages of the signalling pathway. It is able to inhibit androgen binding to its receptor, androgen receptor nuclear translocation, and subsequent interaction with DNA. As a result, proliferation of prostate cancer cells decreases which ultimately leads to apoptosis and decreased tumour volume.	Prostate cancer that has metastasized (spread to other parts of the body). It is used in patients whose disease is castration resistant (has not responded to treatments that lower testosterone levels).	#AR,
Erdafitinib		In early April of 2019, the US FDA approved Janssen Pharmaceutical Companies' brand name Balversa (erdafitinib) as the first-ever fibroblast growth factor receptor (FGFR) kinase inhibitor indicated for patients with locally advanced or metastatic urothelial carcinoma, with susceptible FGFR3 or FGFR2 genetic alterations, that has progressed during or following platinum-containing chemotherapy, inc…	Erdafitinib is a pan-fibroblast growth factor receptor (FGFR) tyrosine kinase inhibitor Label1,2,3 that is indicated for the treatment of adult patients with locally advanced or metastatic urothelial carcinoma that has: i) susceptible FGFR3 or FGFR2 genetic alterations and has Label, ii) progressed during or following at least one line of prior platinum-containing chemotherapy including within 12…	FDA_allGain(FGFR2),FDA_CNV_Amp(FGFR2),FDA_allGain(FGFR3),FDA_CNV_Amp(FGFR3)#FGFR2,FGFR3,FGFR4,RET,PDGFRA,PDGFRB,KIT,KDR,
Erlotinib	Tarceva,OSI-774,CP-258,774	The mechanism of clinical antitumor action of erlotinib is not fully characterized. Erlotinib inhibits the intracellular phosphorylation of tyrosine kinase associated with the epidermal growth factor receptor (EGFR). Specificity of inhibition with regard to other tyrosine kinase receptors has not been fully characterized. EGFR is expressed on the cell surface of normal cells and cancer cells.	Erlotinib hydrochloride is approved to be used alone or with other drugs to treat: Non-small cell lung cancer (NSCLC) that is metastatic and has certain epidermal growth factor receptor (EGFR) gene mutations. It may be used: As first-line therapy. In patients on maintenance therapy or whose disease has gotten worse after treatment with chemotherapy. The use of erlotinib hydrochloride to treat NSC…	FDA_Mut_Var(EGFR,L858R),FDA_Mut_Del(EGFR)_and_Mut_Exon(EGFR,19)#EGFR,
Everolimus	Afinitor,Afinitor Disperz,Zortress,RAD001	Everolimus is a mTOR inhibitor that binds with high affinity to the FK506 binding protein-12 (FKBP-12), thereby forming a drug complex that inhibits the activation of mTOR. This inhibition reduces the activity of effectors downstream, which leads to a blockage in the progression of cells from G1 into S phase, and subsequently inducing cell growth arrest and apoptosis. Everolimus also inhibits the…	Everolimus is approved to treat: Breast cancer. It is used in combination with exemestane in postmenopausal women with advanced hormone receptor–positive (HR+) breast cancer that is also HER2 negative (HER2-) and has not gotten better after treatment with letrozole or anastrozole. Pancreatic cancer, gastrointestinal cancer, and lung cancer (certain types). It is used in adults with progressive ne…	#MTOR,
Exemestane	Aromasin,FCE-24304	Breast cancer cell growth may be estrogen-dependent. Aromatase (exemestane) is the principal enzyme that converts androgens to estrogens both in pre- and postmenopausal women. While the main source of estrogen (primarily estradiol) is the ovary in premenopausal women, the principal source of circulating estrogens in postmenopausal women is from conversion of adrenal and ovarian androgens (androst…	Exemestane is approved to treat: Breast cancer that is advanced. Breast cancer that is early stage and estrogen receptor positive.	RPPA_p2(ESR1)#CYP19A1,
Fedratinib		Fedratinib, also known as SAR302503 and TG101348, is a tyrosine kinase inhibitor used to treat intermediate-2 and high risk primary and secondary myelofibrosis.2,7 It is an anilinopyrimidine derivative	Fedratinib is indicated to treat adults with primary or secondary myelofibrosis that is either intermediate-2 or high risk	#JAK2,FLT3,JAK1,
Fostamatinib	R935788	Fostamatinib is indicated for use in the treatment of chronic immune thrombocytopenia (ITP) in patients who have had insufficient response to previous therapy Label.	The active metabolite of fostamatinib, R406, is an inhibitor of spleen tyrosine kinase (Syk) 2. It binds reversibly to the ATP binding pocket with high affinity (Ki = 30nM), inhibiting the kinase activity with an IC50 of 41nM. Syk is a cytosolic protein kinase and part of the signalling cascade which occurs with Fc receptors, TCRs, and BCRs 1. It contains two src homology 2 (SH2) domains separate…	#SYK,
Fulvestrant	Faslodex	Fulvestrant competitively and reversibly binds to estrogen receptors present in cancer cells and achieves its anti-estrogen effects through two separate mechanisms. First, fulvestrant binds to the receptors and downregulates them so that estrogen is no longer able to bind to these receptors. Second, fulvestrant degrades the estrogen receptors to which it is bound. Both of these mechanisms inhibit…	Fulvestrant is approved to treat: Breast cancer. It is used: In postmenopausal women with hormone receptor–positive (HR+) and HER2-negative advanced cancer that has not been treated with hormone therapy. In postmenopausal women with HR+ advanced cancer that got worse after treatment with hormone therapy. With palbociclib or abemaciclib in women with HR+ and HER2-negative advanced or metastatic ca…	RPPA_p2(ESR1)_and_Wildtype(ERBB2)#ESR1,
Gefitinib	Iressa,ZD1839	Gefitinib inhibits the epidermal growth factor receptor (EGFR) tyrosine kinase by binding to the adenosine triphosphate (ATP)-binding site of the enzyme. Thus the function of the EGFR tyrosine kinase in activating the Ras signal transduction cascade is inhibited; and malignant cells are inhibited. Gefitinib is the first selective inhibitor of the EGFR tyrosine kinase which is also referred to as …	Gefitinib is approved to treat: Non-small cell lung cancer (NSCLC) that has metastasized (spread to other parts of the body). It is used as first-line treatment in patients whose tumors have certain epidermal growth factor receptor (EGFR) gene mutations.	FDA_Mut_Var(EGFR,L858R),FDA_Mut_Del(EGFR)_and_Mut_Exon(EGFR,19)#EGFR,
Gemtuzumab ozogamicin	Mylotarg	Mylotarg is directed against the CD33 antigen expressed by hematopoietic cells. Binding of the anti-CD33 antibody portion of Mylotarg with the CD33 antigen results in the formation of a complex that is internalized. Upon internalization, the calicheamicin derivative is released inside the lysosomes of the myeloid cell. The released calicheamicin derivative binds to DNA in the minor groove resulti…	Gemtuzumab ozogamicin is approved to treat: Acute myeloid leukemia that is CD33 positive. It is used in adults and children aged 2 or older whose disease has relapsed or is refractory (does not respond to treatment). It is used in adults with newly diagnosed disease.	#CD33,
Gilteritinib	ASP2215	Gilteritinib is a potent selective inhibitor of both of the mutations, internal tandem duplication (ITD) and tyrosine kinase domain (TKD), of the FLT3 receptor.2 In the same note, gilteritinib also inhibits AXL and ALK tyrosine kinases.3 FLT3 and AXL are molecules involved in the growth of cancer cells.4 The activity of gilteritinib permits an inhibition of the phosphorylation of FLT3 and its dow…	Gilteritinib is indicated for the treatment of adult patients who have relapsed or refractory acute myeloid leukemia with an FLT3 mutation detected by an FDA-approved test. This indication was expanded for a companion diagnostic to include use with gilteritinib such as the LeukoStrat CDx FLT3 Mutation Assay.7 Acute myeloid leukemia is cancer that impacts the blood and bone marrow with a rapid pro…	FDA_Mut_VarDel(FLT3,D835),FDA_Mut_VarDel(FLT3,D836)#FLT3,AXL,ALK,
Glasdegib		Glasdegib, also known as PF-04449913, is a small-molecule hedgehog signaling inhibitor selected under the group of the benzimidazoles. In early research, benzimidazoles attracted large interest as they represented a class of inhibitors with a low molecular weight, potent inhibitory activity and lacking unstable functionality. The great lipophilicity of this group of compounds brought interest to …	Glasdegib, in combination with cytarabine, is indicated for the treatment of newly diagnosed acute myeloid leukemia in adult patients who are over 75 years old or that have co-morbidities that preclude intensive induction chemotherapy.6 Acute myeloid leukemia is characterized by abnormal production of myeloblasts, red cells, or platelets. It is considered a cancer of blood and bone marrow and it …	#SMO,
Ibritumomab	Ibritumomab Tiuxetan,Zevalin	The Fab segment of the antibody targets the CD20 epitope on B-cells, allowing the radioactive yttrium to destroy the cell via production of beta particles.	Ibritumomab tiuxetan is approved to treat: B-cell non-Hodgkin lymphoma. It is used in patients who have been treated with chemotherapy or with rituximab and have not gotten better or have had a relapse. Ibritumomab tiuxetan is combined with a radioactive substance and given with rituximab, as a type of radioimmunotherapy.	#MS4A1,
Ibrutinib	Imbruvica,PCI-32765	Ibrutinib is an inhibitor of Bruton’s tyrosine kinase (BTK). It forms a covalent bond with a cysteine residue in the active site of BTK (Cys481), leading to its inhibition. The inhibition of BTK plays a role in the B-cell receptor signaling and thus, the presence of ibrutinib prevents the phosphorylation of downstream substrates such as PLC-γ	Ibrutinib is approved to treat: Chronic lymphocytic leukemia and small lymphocytic lymphoma. Mantle cell lymphoma in patients who have received at least one other treatment. Marginal zone lymphoma. It is used in patients who have received at least one other CD20-targeted therapy. Waldenström macroglobulinemia (a type of non-Hodgkin lymphoma).	#BTK,
Idecabtagene Vicleucel	BB2121	Multiple myeloma is a cancer where plasma cells rapidly divide out of control.2 These cancerous cells generally express the B-cell maturation antigen, while it is rarely expressed on non-cancerous cells.2 The chimeric antigen receptor of idecabtagene vicleucel includes an anti-B-cell maturation antigen scFv-targeting domain, CD3ζ T-cell activation domain, and 4-1BB costimulatory domain.9 The sing…	Idecabtagene vicleucel is indicated to treat adult patients with relapsed or refractory multiple myeloma who have tried at least 4 other lines of therapy, including an immunomodulatory agent, proteasome inhibitor, and anti-CD38 monoclonal antibody.9	#TNFRSF17,
Idelalisib	Zydelig,CAL-101,GS-1101	Idelalisib specifically inhibits P110δ, the delta isoform of the enzyme phosphatidylinositol-4,5-bisphosphate 3-kinase, also known as PI-3K. The PI-3Ks are a family of enzymes involved in cellular functions such as cell growth, proliferation, differentiation, motility, survival and intracellular trafficking, which in turn are involved in cancer. In contrast to the other class IA PI3Ks p110α and p…	Idelalisib is approved to be used alone or with other drugs to treat: Chronic lymphocytic leukemia (CLL) that has recurred (come back). It is used with rituximab in patients who are able to be treated with rituximab alone. Non-Hodgkin lymphoma (NHL) that has recurred (come back). It is used in patients who have already received at least two systemic treatments. It is used in the following types o…	#PIK3CD,
Imatinib	Imatinib Mesylate,Gleevec,STI-571,CGP57148,CGP57148B	Imatinib mesylate is a protein-tyrosine kinase inhibitor that inhibits the Bcr-Abl tyrosine kinase, the constitutive abnormal tyrosine kinase created by the Philadelphia chromosome abnormality in chronic myeloid leukemia (CML). It inhibits proliferation and induces apoptosis in Bcr-Abl positive cell lines as well as fresh leukemic cells from Philadelphia chromosome positive chronic myeloid leukem…	Imatinib mesylate is approved to treat: Acute lymphoblastic leukemia in adults and children that is Philadelphia chromosome positive. In adults, it is used for disease that has recurred (come back) or is refractory (does not respond to treatment). In children, it is used as the first treatment after the disease is diagnosed. Chronic eosinophilic leukemia or hypereosinophilic syndrome. Chronic mye…	Fusion(ABL1-BCR)#ABL1,KIT,PDGFRA,PDGFRB,
Infigratinib		Fibroblast growth factor receptors (FGFRs) are tyrosine kinase receptors that play a role in cell proliferation, differentiation, migration, survival, and angiogenesis. Upon binding of extracellular signals, primarily fibroblast growth factors, FGFR dimerizes to promote phosphorylation of downstream molecules and activation of the Ras-mitogen-activated protein kinase (MAPK) pathway. In some cance…	Infigratinib is indicated for the treatment of previously treated, unresectable locally advanced or metastatic cholangiocarcinoma in adults with a fibroblast growth factor receptor 2 (FGFR2) fusion or another rearrangement as detected by an FDA-approved test.4	Fusion(FGFR2)#FGFR1,FGFR2,FGFR3,FGFR4,
Inotuzumab Ozogamicin	Besponsa	Inotuzumab ozogamicin is comprised of cytotoxic antibiotic N-acetyl-gamma-calicheamicin dimethylhydrazide attached to a humanized monoclonal IgG4 antibody via 4-(4 acetylphenoxy) butanoic acid (acetyl butyrate) linker. The drug exerts a potent cytotoxic effect against CD22+ B-cell lymphoma when the antibody binds to the CD22 receptor on the surface of B cells . The drug-CD22 complex is rapidly in…	Inotuzumab ozogamicin is approved to treat: B-cell acute lymphoblastic leukemia (ALL) that has relapsed or is refractory (does not respond to treatment).	#CD22,
Iobenguane		Synthetic guanethidine derivative that locates phaeochromocytomas and neuroblastomas. The radioisotope used can either be iodine-123 for imaging or iodine-131 for destruction of tissues that metabolize noradrenaline. Iodine 123 is a cyclotron-produced radionuclide that decays to Te 123 by electron capture. Images are produced by a I123 MIBG scintigraphy. FDA approved on September 19, 2008	Detection of primary and metastatic pheochromocytoma or neuroblastoma	#SLC6A2,
Ipilimumab	Yervoy,MDX-010,MDX-101,BMS-734016	The cytotoxic T-lymphocyte antigen-4 (CTLA-4) is a cell surface molecule that plays an essential role in regulating the adaptative immune response. The activation of T-cells is tightly controlled by two main signals 1) initial binding of tumor-associated antigens on antigen presenting cells to T-cell receptors and 2) subsequent binding of B7 molecules on the antigen presenting cells to CD28 recep…	Ipilimumab is approved to treat: Colorectal cancer in adults and children 12 years and older. It is used with nivolumab to treat metastatic microsatellite instability-high (MSI-H) or mismatch repair deficient (dMMR) cancer that got worse after treatment with a fluoropyrimidine, oxaliplatin, and irinotecan. Melanoma. It is used as adjuvant therapy in patients with melanoma in the skin and lymph no…	#CTLA4,
Isatuximab		Isatuximab (formerly SAR650984) is a humanized, IgG1-derived monoclonal antibody (mAb) produced from a Chinese hamster ovary (CHO) cell line.9,2 Structurally, isatuximab is comprised of two identical immunoglobulin kappa light chains and two identical immunoglobulin gamma heavy chains.9 It is a cytolytic antibody targeted against CD38, a glycoprotein found on the surface of some immune cells that…	Isatuximab is indicated in combination with pomalidomide and dexamethasone for the treatment of multiple myeloma in adults who have received at least two prior therapies including lenalidomide and a proteasome inhibitor	#CD38,
Ivosidenib		Ivosidenib is a first in class isocitrate dehydrogenase-1 (IDH1) approved for use by the FDA in acute myeloid leukemia (AML) in July 2018 6. Ivosidenib is now available in the United States under the trade name Tibsovo marketed by Agios Pharmaceuticals, Inc. Ivosidenib has been granted fast track, priority review, and orphan drug designations by the FDA. This approval came alongside the approval …	vosidenib is approved for use in the treatment of relapsed or refractory AML with a susceptible IDH1 mutation as detected by an FDA-approved test	allGain(IDH1,mut)#IDH1,
Lanreotide	Somatuline Depot,Lanreotide Acetate,Somatuline Depot Injection	Lanreotide is a somatostatin analogue (SSA) and has mainly inhibitory effects which are mediated via somatostatin receptors (SSTRs) 2 and 5 and include inhibition of growth hormone release in the brain. Tumor SSTR activation induces downstream cell cycle arrest and/or apoptosis, and also results in blunted production of substances that support tumor growth as well as tumor angiogenesis. This lead…	Gastroenteropancreatic neuroendocrine tumors. It is used for some tumors that cannot be removed by surgery, are locally advanced, or have metastasized (spread to other parts of the body).	#SSTR2,SSTR5,
Lapatinib	Lapatinib Ditosylate,Tykerb,GSK572016,GW2016,GW-572016	Lapatinib is a 4-anilinoquinazoline kinase inhibitor of the intracellular tyrosine kinase domains of both epidermal growth factor receptor (HER1/EGFR/ERBB1) and human epidermal growth factor receptor type 2 (HER2/ERBB2)with a dissociation half-life of ≥300 minutes. Lapatinib inhibits ERBB-driven tumor cell growth in vitro and in various animal models. An additive effect was demonstrated in an in …	Lapatinib ditosylate is approved to be used with other drugs to treat: Breast cancer that is advanced or has metastasized (spread to other parts of the body). It is used with: Capecitabine in women with HER2 positive (HER2+) breast cancer whose disease has not gotten better with other chemotherapy. Letrozole in postmenopausal women with HER2+ and hormone receptor–positive (HR+) breast cancer who …	RPPA_p2(ERBB2),allGain(ERBB2)#EGFR,ERBB2,
Larotrectinib	ARRY 470,ARRY-470,LOXO 101,LOXO-101	Larotrectinib is an orally administered tropomyosin receptor kinase (Trk) inhibitor with demonstrated antineoplastic activity. Upon administration, larotrectinib binds to Trk, thereby preventing neurotrophin-Trk interaction and Trk activation, which results in both the induction of cellular apoptosis and the inhibition of cell growth in tumors that overexpress Trk. Trk, a receptor tyrosine kinase…	Larotrectinib is a tyrosine kinase inhibitor that is currently indicated for the treatment of adult and pediatric patients with solid tumors that either a) have a neurotrophic receptor tyrosine kinase (NTRK) gene fusion without a known acquired resistance mutation, b) are metastatic or where surgical resection is likely to result in severe morbidity, and c) have no satisfactory alternative treatm…	Fusion(NTRK1),Fusion(NTRK2),Fusion(NTRK3)#NTRK1,NTRK2,NTRK3,
Lenvatinib	Lenvima,E7080,lenvatinib mesylate	Lenvatinib is a receptor tyrosine kinase (RTK) inhibitor that inhibits the kinase activities of vascular endothelial growth factor (VEGF) receptors VEGFR1 (FLT1), VEGFR2 (KDR), and VEGFR3 (FLT4). Lenvatinib also inhibits other RTKs that have been implicated in pathogenic angiogenesis, tumor growth, and cancer progression in addition to their normal cellular functions, including fibroblast growth …	Lenvatinib mesylate is approved to be used alone or with other drugs to treat: Hepatocellular carcinoma (a type of liver cancer). It is used as first-line treatment in patients whose disease cannot be removed by surgery. Renal cell carcinoma (a type of kidney cancer) that is advanced. It is used with everolimus in patients who have already received angiogenesis inhibitor therapy. Thyroid cancer i…	#FGFR1,FGFR2,FGFR3,FGFR4,FLT1,FLT4,KDR,KIT,PDGFRA,PDGFRB,RET,
Letrozole	Femara,CGS 20267	Letrozole is a nonsteroidal competitive inhibitor of the aromatase enzyme system; it inhibits the conversion of androgens to estrogens. In adult nontumor- and tumorbearing female animals, letrozole is as effective as ovariectomy in reducing uterine weight, elevating serum Leuteinizing hormone (LH), and causing the regression of estrogen-dependent tumors. In contrast to ovariectomy, treatment with…	Letrozole is approved to be used alone or with other drugs to treat: Breast cancer in postmenopausal women who have any of the following types of breast cancer-- Early-stage, hormone receptor–positive (HR+) breast cancer in women who have already received other treatment. Early-stage breast cancer that has been treated with tamoxifen citrate for at least five years. Breast cancer that is locally …	#CYP19A1,
Lisocabtagene Maraleucel	JCAR017	Lisocabtagene maraleucel is chimeric antigen receptor (CAR) T-cell therapy that targets CD19, also known as the B-lymphocyte surface antigen B4.10 The CAR is composed of an FMC63 monoclonal antibody single chain variable fragment, IgG4 hinge region, CD28 transmembrane domain, 4-1BB costimulatory domain, and CD3ζ activation domain.10 FMC63 is an IgG2a mouse monoclonal antibody that targets CD19.1 …	Lisocabtagene maraleucel is indicated to treat adults with relapsed or refractory large B-cell lymphoma after ≥2 systemic therapies, diffuse large B-cell lymphoma, high-grade B-cell lymphoma, primary mediastinal large B-cell lymphoma, and grade 3B follicular lymphoma.10	#CD19,
Loncastuximab	ADCT-402	Human CD19 antigen is a membrane glycoprotein in the immunoglobulin superfamily expressed in the various stages of B-cell development; it is detected in most malignancies of B-cell origin. Additionally, CD19 has rapid internalization kinetics and does not shed into the general circulation, rendering it a useful therapeutic target for antibody-drug conjugates (ADCs) in the treatment of B-cell mali…	Loncastuximab tesirine is indicated for the treatment of adults with relapsed or refractory large B-cell lymphoma who have undergone two or more prior lines of systemic therapy, including diffuse large B-cell lymphoma (DLBCL) not otherwise specified, DLBCL arising from low-grade lymphoma, and high-grade B-cell lymphoma. The above indication is approved under accelerated FDA approval following the…	#CD19,
Lorlatinib	PF-06463922	Non-small cell lung cancer (NSCLC) accounts for up to 85% of lung cancer cases worldwide and remains a particularly difficult to treat condition 10. The gene rearrangement of anaplastic lymphoma kinase (ALK) is a genetic alteration that drives the development of NSCLC in a number of patients 6,7. Ordinarily, ALK is a natural endogenous tyrosine kinase receptor that plays an important role in the …	Lorlatinib is a third-generation anaplastic lymphoma kinase (ALK) tyrosine kinase inhibitor (TKI) 10 indicated for the treatment of patients with ALK-positive metastatic non-small cell lung cancer (NSCLC) whose disease has progressed on a) the prior use of crizotinib and at least one other ALK inhibitor for metastatic disease, or b) the prior use of alectinib as the first ALK inhibitor therapy fo…	#ROS1,ALK,
lutetium Lu 177-dotatate	Lutathera,177Lu-DOTA-octreotate,177Lu-DOTA-Tyr3-octreotate,177Lu-dotatate,Dotatate lutenium Lu-177,Lu-DOTA-TATE,Lutetium dotatate Lu-177,lutetium Lu 177 dotatate,Lutetium oxodotreotide Lu-177	Somatostatin receptors (SSRT) are inhibitory G-protein coupled receptors that are ubiquitously expressed in normal and cancer cells. The natural ligand of SSRTs, somatostatin, is a potent inhibitory regulator of pituitary and gastrointestinal hormone release and proliferation [4]. Advanced and well-differentiated neuroendocrine tumors express high levels of somatostatin receptors, especially soma…	Indicated for the treatment of somatostatin receptor-positive gastroenteropancreatic neuroendocrine tumors (GEP-NETs), including foregut, midgut, and hindgut neuroendocrine tumors in adults [Label].	RPPA_p2(SSTR1),RPPA_p2(SSTR2),RPPA_p2(SSTR3),RPPA_p2(SSTR4),RPPA_p2(SSTR5)#SSTR1,SSTR2,SSTR3,SSTR4,SSTR5,
Margetuximab		The HER2 oncoprotein, the product of the human ERBB2/mouse neu genes, is a member of the HER family of receptor tyrosine kinases that includes the epidermal growth factor receptor (EGFR). Of the various subtypes of breast cancer, HER2-positive breast cancer is characterized by ERBB2 overexpression, a higher grade, a more aggressive phenotype, and a worse prognosis compared to HER2-negative cancer…	Margetuximab is an anti-HER2 monoclonal antibody indicated, in combination with chemotherapy, for the treatment of metastatic HER2-positive breast cancer in adult patients who have received two or more prior anti-HER2 regimens with at least one prior regimen for metastatic disease.	RPPA_p2(ERBB2)#ERBB2,
Midostaurin	Rydapt,PKC412	It potently inhibits multiple receptor tyrosine kinases. Midostaurin and its major active metabolites CGP62221 and CGP52421 inhibit the activity of protein kinase C alpha (PKCalpha), VEGFR2, KIT, PDGFR and WT and/or mutant FLT3 tyrosine kinases. Inhibition of FLT3 receptor signalling cascades induces apoptosis of target leukemia cells expressing target receptors and mast cells, in addition to its…	Acute myeloid leukemia (AML). It is used with cytarabine and daunorubicin in newly diagnosed patients whose cancer has a mutation in the FLT3 gene. Aggressive systemic mastocytosis, systemic mastocytosis with associated hematologic neoplasm (SM-AHN), or mast cell leukemia.	FDA_allGain(FLT3,mut)#KDR,PRKCA,FLT3,
Mogamulizumab	KW-0761	Mogamulizumab selectively binds to and inhibits the activity of CCR4, which may block CCR4-mediated signal transduction pathways and, so, chemokine-mediated cellular migration and proliferation of T cells, as well as chemokine-mediated angiogenesis. Additionally, this agent may induce antibody-dependent cell-mediated cytotoxicity (ADCC) against CCR4-positive T cells. CCR4, a G-coupled-protein rec…	For the intravenous use for the treatment of adult patients with relapsed or refractory mycosis fungoides (MF) or Sézary syndrome (SS) after at least one prior systemic therapy. This approval provides a new treatment option for patients with MF and is the first FDA approval of a drug specifically for Sézary Syndrome	#CCR4,
Moxetumomab	CAT-8015	MxP is a CD22-directed cytotoxin. It is stated as an immunotoxin which is defined as the class of agents that combine the selectivity of antibodies towards the target and the potency of toxins to perform the pharmacological anticancer function. CD22 is a B-lymphocyte restricted transmembrane protein with a high density in HCL cells when compared with normal B cells. After binding to CD22, MxP is …	MxP is indicated for the treatment of adult patients with relapsed or refractory hairy cell leukemia (HCL) who received at least two prior systemic therapies including treatment with a purine nucleoside analog. The use of this drug is not recommended in patients with severe renal impairment (CrCl < 29 ml/min).8 HCL is an uncommon type of lymphocytic leukemia that starts in B cells or B lymphocyte…	#CD22,
Necitumumab	Portrazza,IMC-11F8	Necitumumab is an EGFR antagonist that functions by binding to epidermal growth factor receptor (EGFR) and preventing binding of its ligands, a process that is involved in cell proliferation, metastasis, angiogenesis, and malignant progression. Binding of necitumumab to EGFR induces receptor internalization and degradation.	Necitumumab is approved to be used with gemcitabine and cisplatin to treat: Squamous non-small cell lung cancer that has metastasized (spread to other parts of the body). It is used as first-line treatment.	#EGFR,
Neratinib	Nerlynx,Neratinib Maleate,HKI-272	Neratinib binds to and irreversibly inhibits EGFR, HER2, and HER4 [Label]. This prevents auotphoshorylation of tyrosine residues on the receptor and reduces oncogenic signalling through the mitogen-activated protein kinase and Akt pathways.	Neratinib maleate is approved to treat: Breast cancer that is early stage and HER2 positive. It is used as extended adjuvant therapy in patients who have already been treated with trastuzumab after surgery.	FDA_CNV_Amp(ERBB2),FDA_allGain(ERBB2)#ERBB2,
Nilotinib	Tasigna,AMN107	Chronic myelogenous leukaemia (CML) is caused by the BCR-ABL oncogene. Nilotinib inhibits the tyrosine kinase activity of the BCR-ABL protein. Nilotinib fits into the ATP-binding site of the BCR-ABL protein with higher affinity than imatinib, over-riding resistance caused by mutations. The ability of AMN107 to inhibit TEL-platelet-derived growth factor receptor-beta (TEL-PDGFRbeta), which causes …	Nilotinib is approved to treat: Chronic myelogenous leukemia (CML) that is Philadelphia chromosome positive. It is used: In adults and children aged 1 year or older with newly diagnosed chronic phase CML. In adults with chronic phase or accelerated phase CML that cannot be treated with or that did not respond to treatment that included imatinib mesylate. In children aged 1 year or older with chro…	FDA_Fusion(ABL1-BCR)#ABL1,KIT,
Nintedanib	BIBF 1120	Nintedanib is a small molecule, competitive, triple angiokinase inhibitor that targets multiple receptor tyrosine kinases (RTKs) and non-receptor tyrosine kinases (nRTKs). Many of these RTKs are implicated in lung fibrosis and tumour angiogenesis, so nintedanib is therefore used in the treatment of proliferative diseases such as idiopathic pulmonary fibrosis, non-small cell lung cancer, and syste…	In the US, nintedanib is indicated for the treatment of idiopathic pulmonary fibrosis (IPF)8 and to slow declining pulmonary function in patients with systemic sclerosis-associated interstitial lung disease.10 In the EU, nintedanib is indicated in combination with docetaxel for the treatment of adult patients with metastatic, locally advanced, or locally recurrent non-small cell lung cancer of ad…	#KDR,PDGFRA,PDGFRB,FGFR1,FGFR2,FGFR3,
Niraparib	Niraparib Tosylate Monohydrate,Zejula,MK4827	Niraparib is an inhibitor of poly (ADP-ribose) polymerase (PARP) enzymes, PARP-1 and PARP-2, which play a role in DNA repair. In vitro studies have shown that niraparib-induced cytotoxicity may involve inhibition of PARP enzymatic activity and increased formation of PARP-DNA complexes resulting in DNA damage, apoptosis and cell death. Increased niraparib-induced cytotoxicity was observed in tumor…	Ovarian epithelial, fallopian tube, or primary peritoneal cancer. It is used as maintenance therapy in patients with recurrent disease who are having a complete or partial response to platinum chemotherapy.	FDA_Mut_Trunc(BRCA1),FDA_Mut_Trunc(BRCA2),Wildtype(PARP1),Wildtype(PARP2)#BRCA1,BRCA2,
Nivolumab	Opdivo,Opdivo Injection	PD-1 is a member of the CD28 T-cell receptor family which makes it be expressed mainly in T-cells, B cells and myeloid cells. PD-1 is upregulated after chronic antigen stimulation and produces a state of T-cell exhaustion. The ligands for PD-1, PD-L1 and PD-L2, are induced by the presence of inflammatory cytokines such as interferon gamma. Tumor studies have shown to express both of the PD-1 liga…	Classical Hodgkin lymphoma in adults whose disease has relapsed (come back) or gotten worse after either: An autologous stem cell transplant and treatment with brentuximab vedotin; or At least three other types of treatment including an autologous stem cell transplant. Colorectal cancer in adults and children 12 years and older. It is used to treat metastatic microsatellite instability-high (MSI-…	#PDCD1,
Obinutuzumab	Gazyva,GA101,Gazyvaro	In contrast to rituximab, which is a classic type I CD20 antibody, obinutuzumab binds to type II CD20 antibodies. This allows obinutuzumab to have a much higher induction of antibody-dependant cytotoxicity and a higher direct cytotoxic effect than the classic CD20 antibodies.	Obinutuzumab is approved to be used with other drugs to treat: Chronic lymphocytic leukemia (CLL). It is used with chlorambucil in patients who have not yet been treated for CLL. Follicular lymphoma. It is used: With bendamustine and then by itself to treat follicular lymphoma that relapsed after treatment with rituximab or did not respond to the treatment. With chemotherapy as first-line treatme…	#MS4A1,
Ofatumumab	Arzerra,HuMax-CD20	Ofatumumab binds specifically to both the small and large extracellular loops of the CD20 molecule. The CD20 molecule is expressed on normal B lymphocytes (pre-B- to mature B-lymphocyte) and on B-cell CLL. The CD20 molecule is not shed from the cell surface and is not internalized following antibody binding. The Fab domain of ofatumumab binds to the CD20 molecule and the Fc domain mediates immune…	Ofatumumab is approved to be used alone or with other drugs to treat: Chronic lymphocytic leukemia (CLL). It is used alone as extended treatment in patients with recurrent or progressive disease who are in complete or partial response after at least two other types of treatment. It is used alone in patients who have not gotten better with other drugs. It is used with chlorambucil in patients who …	#MS4A1,
Olaparib	Lynparza,AZD2281	Olaparib is an inhibitor of poly (ADP-ribose) polymerase (PARP) enzymes, including PARP1, PARP2, and PARP3. PARP enzymes are involved in normal cellular homeostasis, such as DNA transcription, cell cycle regulation, and DNA repair. Olaparib has been shown to inhibit growth of select tumor cell lines in vitro and decrease tumor growth in mouse xenograft models of human cancer both as monotherapy o…	Olaparib is approved to treat: Breast cancer that has metastasized (spread to other parts of the body). It is used in patients with certain mutations in the BRCA1 or BRCA2 genes who have HER2-negative cancer that has been treated with chemotherapy given before or after surgery or for metastatic disease. Ovarian cancer that is advanced. It is used in patients with certain mutations in the BRCA1 or…	FDA_Mut_Trunc(BRCA1),FDA_Mut_Trunc(BRCA2),Wildtype(PARP1),Wildtype(PARP2)#BRCA1,BRCA2,
Olaratumab	Lartruvo,IMC-3G3	Olaratumab blocks ligand-induced tumor cell proliferation, and inhibits receptor autophosphorylation and ligand-induced phosphorylation of the downstream signaling molecules protein kinase B (Akt) and mitogen-activated protein kinase [5]. PDGFR signalling is a type of tyrosine kinase-mediated pathway that normally regulates cell growth, chemotaxis, and mesenchymal stem cell differentiation. It al…	Olaratumab is approved to be used with doxorubicin to treat: Soft tissue sarcoma that cannot be cured with surgery or radiation therapy. It is used in adults with soft tissue sarcoma that has not already been treated with an anthracycline drug, such as doxorubicin.	#PDGFRA,
Osimertinib	Tagrisso,AZD9291#1223	Osimertinib is an epidermal growth factor receptor (EGFR) tyrosine kinase inhibitor (TKI) that binds to certain mutant forms of EGFR (T790M, L858R, and exon 19 deletion) that predominate in non-small cell lung cancer (NSCLC) tumours following treatment with first-line EGFR-TKIs. As a third-generation tyrosine kinase inhibitor, osimertinib is specific for the gate-keeper T790M mutation which incre…	Osimertinib is approved to treat: Non-small cell lung cancer that has metastasized (spread to other parts of the body). It is used in patients with tumors that have certain epidermal growth factor receptor (EGFR) gene mutations either as first-line treatment or for disease that got worse during or after treatment with another EGFR-blocking drug.	FDA_Mut_Var(EGFR,T790M)#EGFR,
Palbociclib	Ibrance,PD 0332991	Palbociclib is an oral, reversible, selective, small-molecule inhibitor of CDK4 and CDK6. CDK4 and CDK6 along with their regulatory partner cyclin D1 play a key role in regulating the G1- to S-phase cell-cycle transition via regulation of phosphorylation of the retinoblastoma (Rb) protein.	Palbociclib is approved to be used with other drugs to treat: Breast cancer that is hormone receptor positive (HR+) and HER2 negative (HER2-) and is advanced or has metastasized (spread to other parts of the body). It is used with fulvestrant in women whose disease has gotten worse after treatment with hormone therapy. It is used with an aromatase inhibitor in postmenopausal women who have not be…	Wildtype(ERBB2)_and_RPPA_p2(ESR1)#CDK4,CDK6,
Panitumumab	Vectibix,ABX-EGF	Panitumumab binds specifically to EGFR on both normal and tumor cells, and competitively inhibits the binding of ligands for EGFR. Nonclinical studies show that binding of panitumumab to the EGFR prevents ligand-induced receptor autophosphorylation and activation of receptor-associated kinases, resulting in inhibition of cell growth, induction of apoptosis, decreased pro-inflammatory cytokine and…	Panitumumab is approved to treat: Colorectal cancer that has metastasized (spread to other parts of the body). It is used: With FOLFOX combination chemotherapy as first-line therapy. Alone in patients whose disease got worse after treatment with chemotherapy that contained oxaliplatin, irinotecan, and a fluoropyrimidine. Panitumumab is approved for use in patients whose cancer does not have a mut…	FDA_Wildtype(KRAS)_and_CNV_Amp(EGFR),FDA_Wildtype(KRAS)_and_Mut_allGain(EGFR)#EGFR,
Panobinostat		Panobinostat is a deacetylase (DAC) inhibitor. DACs, also known as histone DACs (HDAC), are responsible for regulating the acetylation of about 1750 proteins in the body; their functions are involved in many biological processes including DNA replication and repair, chromatin remodelling, transcription of genes, progression of the cell-cycle, protein degradation and cytoskeletal reorganization. I…	Panobinostat is indicated in the treatment of multiple myeloma in combination with dexamethasone and bortezomib in patients who have received 2 previous treatment regimens including bortezomib and an immunomodulatory agent. This indication is approved by accelerated approval based on progression free survival as of February 23, 2015.	#HDAC1,HDAC2,HDAC3,HDAC4,HDAC5,HDAC6,HDAC7,HDAC8,HDAC9,
Pazopanib	Votrient,GW786034	Pazopanib is a second-generation multitargeted tyrosine kinase inhibitor against vascular endothelial growth factor receptor-1, -2, and -3, platelet-derived growth factor receptor-alpha, platelet-derived growth factor receptor-beta, and c-kit. These receptor targets are part of the angiogenesis pathway that facilitates the formation of tumour blood vessel for tumour survival and growth.	Pazopanib hydrochloride is approved to treat: Renal cell carcinoma (a type of kidney cancer) that is advanced. Soft tissue sarcoma that is advanced. It is used in patients who have already been treated with chemotherapy.	Mut_Var(FGFR2,N549H)#FGFR1,FGFR2,FGFR3,FLT1,FLT3,FLT4,KDR,KIT,PDGFRA,PDGFRB,RET,TEK,
Pembrolizumab	Keytruda,MK-3475,lambrolizumab	Pembrolizumab, as an IgG4 subclass antibody, is preferred over other subclasses as it only induces weakly the complement and cell activation due to low affinity to C1q and Fc receptors. It binds with high affinity to the cell surface receptor programmed cell death protein 1 (PD-1) and it antagonizes its interaction with its known ligands PD-L1 and PD-L2. In normal circumstances, the binding of th…	Pembrolizumab is approved to treat: Cervical cancer that is recurrent or metastatic. It is used in patients whose cancer has the PD-L1 protein and whose disease got worse during or after chemotherapy. Gastric (stomach) cancer or gastroesophageal junction cancer that is recurrent and locally advanced or metastatic. It is used in patients whose cancer has the PD-L1 protein and whose disease got wor…	#PDCD1,
Pemigatinib		Pemigatinib is a small molecule kinase inhibitor with antitumour activity. It works by inhibiting fibroblast growth factor receptors (FGFRs), which are receptor tyrosine kinases that activate signalling pathways in tumour cells.1 FGFRs gained attention as potential therapeutic targets in selected cancers, as FGFR gene alterations were observed in a wide variety of cancers including those of the u…	emigatinib is indicated for the treatment of unresectable locally advanced or metastatic cholangiocarcinoma in previously-treated adult patients with a fibroblast growth factor receptor 2 (FGFR2) fusion or other rearrangement as detected by an FDA-approved test	FDA_Fusion(FGFR2),FDA_allGain(FGFR2),FDA_CNV_Amp(FGFR2)#FGFR1,FGFR2,FGFR3,FGFR4,
Pertuzumab	Perjeta,MOAB 2C4,Omnitarg	Pertuzumab is a humanized monoclonal antibody designed to bind to the HER2 receptor and inhibit the ability of HER2 to interact with other HER family members (HER1, HER2, HER3, and HER4) on the surface of cancer cells. The HER signaling pathway plays a role in the formation and growth of numerous cancers, and previous clinical trials of pertuzumab in a single agent setting had suggested clinical …	Breast cancer that is HER2 positive (HER2+). It is used: In patients with metastatic disease that has not been treated with hormone therapy or chemotherapy. As neoadjuvant therapy (to shrink the tumor before surgery) in patients with locally advanced, inflammatory, or early stage breast cancer. As adjuvant therapy in patients with early stage breast cancer who have a high risk that the cancer wil…	FDA_RPPA_p2(ERBB2),FDA_CNV_Amp(ERBB2)#ERBB2,
Pexidartinib	PLX3397	Tenosynovial giant cell tumor is a rare, non-malignant neoplasm that causes abnormal growth and damage to the synovium, bursae, or tendon sheaths.11 Recruitment of immune cells, specifically macrophages, is closely associated with the tumor mass formation in tenosynovial giant cell tumors. 1 Macrophages drive tumor-promoting inflammation 7 and play a central role in every stage of tumor progressi…	Pexidartinib is indicated for the treatment of adult patients with symptomatic tenosynovial giant cell tumor (TGCT) associated with severe morbidity or functional limitations and not amenable to improvement with surgery.9	#CSF1,KIT,FLT3,
Polatuzumab		Polatuzumab vedotin is a CD79b specific antibody conjugated to the antineoplastic agent monomethyl auristatin E.Label This medication was granted accelerated FDA approval on 10 June 2019	This medication is indicated to treat adults with relapsed or refractory diffuse large B-cell lymphoma in combination with bendamustine and rituximab that has returned of progressed after 2 or more previous therapies.	#CD79B,
Ponatinib	Ponatinib Hydrochloride,Iclusig,AP24534​	Ponatinib is a multi-target kinase inhibitor. Its primary cellular target is the Bcr-Abl tyrosine kinase protein which is constitutively active and promotes the progression of CML. This protein arises from the fused Bcr and Abl gene- what is commonly known as the Philadelphia chromosome. Ponatinib is unique in that it is especially useful in the treatment of resistant CML because it inhibits the …	Ponatinib hydrochloride is approved to treat: Acute lymphoblastic leukemia that is Philadelphia chromosome positive and has the T315I mutation. Chronic myelogenous leukemia that has the T315I mutation. For these types of leukemia without the T315I mutation, ponatinib hydrochloride is used when other tyrosine kinase inhibitors cannot be used.	FDA_Mut_Var(ABL1,T315I)#FGFR1,KDR,PDGFRA,SRC,ABL1,
Pralsetinib		Pralsetinib, similar to the previously approved selpercatinib, is a kinase inhibitor with enhanced specificity for RET tyrosine kinase receptors (RTKs) over other RTK classes.3,5,9 Enhanced RET (Rearranged during transfection) oncogene expression is a hallmark of many cancers, including non-small cell lung cancer. Although multikinase inhibitors, including cabozantinib, ponatinib, sorafenib, suni…	Pralsetinib is indicated for the treatment of metastatic non-small cell lung cancer (NSCLC) in adult patients who are confirmed to possess a rearranged during transfection (RET) gene fusion, as determined by an FDA approved test.9 Pralsetinib is currently approved for this indication under an accelerated approval scheme and continued approval may be contingent on future confirmatory trials	FDA_Fusion(RET)#RET,DDR1,NTRK3,FLT3,JAK1,JAK2,NTRK1,KDR,PDGFRB,FGFR1,FGFR2,
Ramucirumab	Cyramza,IMC-1121B	Ramucirumab is a human monoclonal antibody (IgG1) against vascular endothelial growth factor receptor 2 (VEGFR2), a type II trans-membrane tyrosine kinase receptor expressed on endothelial cells. By binding to VEGFR2, ramucirumab prevents binding of its ligands (VEGF-A, VEGF-C, and VEGF-D), thereby preventing VEGF-stimulated receptor phosphorylation and downstream ligand-induced proliferation, pe…	Ramucirumab is approved to be used alone or with other drugs to treat: Adenocarcinoma of the stomach or gastroesophageal junction that is advanced or has metastasized (spread to other parts of the body). It is used in patients whose disease has gotten worse after treatment with certain chemotherapy. It is used alone or with paclitaxel. Colorectal cancer that has metastasized. It is used with FOLF…	#KDR,
Regorafenib	Stivarga,BAY 73-4506	Regorafenib is a small molecule inhibitor of multiple membrane-bound and intracellular kinases involved in normal cellular functions and in pathologic processes such as oncogenesis, tumor angiogenesis, and maintenance of the tumor microenvironment. In in vitro biochemical or cellular assays, regorafenib or its major human active metabolites M-2 and M-5 inhibited the activity of RET, VEGFR1, VEGFR…	Regorafenib is approved to treat: Colorectal cancer that has metastasized (spread to other parts of the body). It is used in patients who have not gotten better with other treatments. Gastrointestinal stromal tumor that is locally advanced, cannot be removed by surgery, or has metastasized (spread to other parts of the body). It is used in patients whose disease has not gotten better with imatini…	#ABL1,BRAF,EPHA2,FGFR1,FGFR2,FLT1,FLT3,KDR,KIT,NTRK1,PDGFRA,PDGFRB,FRK,RAF1,RET,MAPK11,TEK,
Ribociclib	Kisqali,LEE011	Inhibition of cyclin-dependent kinase 4 and 6 (CDK4/6) may provide protection against oncogenic processes in specific tissue types. For example, CDK4 is not required for normal mammary tissue development based on knockout mouse studies, but it is needed for growth of Ras-induced mammary tumors, suggesting a potential therapeutic window for treatment with lower toxicity. Ribociclib was reported to…	Ribociclib is approved to be used with other drugs to treat: Breast cancer that is hormone receptor positive (HR+) and HER2 negative (HER2-) and is advanced or has metastasized (spread to other parts of the body). It is used: With an aromatase inhibitor in women who have not been treated with hormone therapy. With fulvestrant in postmenopausal women who have not been treated with hormone therapy …	FDA_Wildtype(ERBB2)_and_RPPA_p2(ESR1)#CDK4,CDK6,
Ripretinib	DCC-2618	Protein kinases play important roles in cellular function, and their dysregulation can lead to carcinogenesis.4 Ripretinib inhibits protein kinases including wild type and mutant platelet-derived growth factor receptor A (PDGFRA) and KIT that cause the majority of gastrointestinal stromal tumor (GIST).5 In vitro, ripretinib has been shown to inhibit PDGFRB, BRAF, VEGF, and TIE2 genes.2,3,7 Ripret…	Ripretinib is indicated to treat adults diagnosed with advanced gastrointestinal stromal tumor (GIST) who have had prior therapy with at least 3 kinase inhibitors, including the imatinib.7	#PDGFRA,KIT,
Rituximab	Rituximab and Hyaluronidase Human,Rituxan Hycela,IDEC-102,IDEC-C2B8,Rituxan,Mabthera	The Fab regions of rituximab binds to the CD20 antigen on B lymphocytes, while the Fc domain recruits antibodies and complements to mediate cell lysis.	Rituximab is approved to be used alone or with other drugs to treat: B-cell non-Hodgkin lymphoma (NHL) that is CD20 positive. It is used to treat: Follicular lymphoma that has relapsed or is refractory (doesn’t respond to treatment). Non-progressing NHL. NHL in patients who have not been treated. Chronic lymphocytic leukemia (CLL).	#MS4A1,
Romidepsin	Istodax,FK228	Romidepsin is a prodrug, where it becomes active once taken up into the cell. The active metabolite has a free thiol group, which interacts with zinc ions in the active site of class 1 and 2 HDAC enzymes, resulting in inhibition of its enzymatic activity. Certain tumors have over expressed HDACs and downregulated/mutated histone acetyltransferases. This imbalance of HDAC relative to histone acety…	Romidepsin is approved to treat: Cutaneous T-cell lymphoma in patients who have already been treated with at least one other type of systemic therapy. Peripheral T-cell lymphoma in patients who have already been treated with at least one other type of therapy.	#HDAC1,HDAC2,HDAC4,HDAC6,
Rucaparib	Rucaparib Camsylate,Rubraca,AG-014699,PF-01367338	Poly (ADP-ribose) polymerase (PARP) enzymes play a role in DNA repair. PPAR-1 is responsible in repairing single stranded breaks (SSBs) in base excision repair (BER). PARP1 also functions in nonhomologous end-joining (NHEJ) regulation, chromatin remodeling and homologous recombination (HR) DNA repair pathways [2]. When PARP is inhibited, single-strand breaks become double-strand breaks, which are…	Rucaparib camsylate is approved to treat: Ovarian epithelial, fallopian tube, or primary peritoneal cancer. It is used: As maintenance therapy in adults with recurrent disease who are having a complete or partial response to platinum chemotherapy. In adults whose cancer has certain mutations in the BRCA1 or BRCA2 genes and who have already been treated with at least two other types of chemotherap…	FDA_Mut_Trunc(BRCA1),FDA_Mut_Trunc(BRCA2),Wildtype(PARP1),Wildtype(PARP2),Wildtype(PARP3)#BRCA1,BRCA2,
Ruxolitinib	Ruxolitinib Phosphate,Jakafi,INCB018424	Ruxolitinib is a kinase inhibitor that is selective for the Janus Associated Kinases (JAK) 1 and 2. These kinases are responsible for the mediation of cytokine and growth factor signalling which in turn effect immune function and hematopoiesis. The signalling process involves signal transducers and transcription activators (STAT) which modulate gene expression. Patients with myelofibrosis have ab…	Ruxolitinib phosphate is approved to treat: Myelofibrosis (a bone marrow disease) that is intermediate or high-risk, including the following types: Primary myelofibrosis. Post-polycythemia vera myelofibrosis. Post-essential thrombocythemia myelofibrosis. Polycythemia vera in patients who cannot be treated with or have not gotten better with hydroxyurea.	#JAK1,JAK2,
Sacituzumab Govitecan	hRS7-SN38	Sacituzumab govitecan is an antibody-drug conjugate (ADC) targeting TROP-2-expressing cancer cells to induce DNA-damage-mediated cell death. The conjugate comprises a humanized anti-TROP-2 monoclonal antibody (RS7-3G11, also known as RS7) chemically linked by a hydrolyzable CL2A linker to the cytotoxic drug SN-38.10,4 The proposed mechanism of action first involves the binding of the RS7 componen…	Sacituzumab govitecan is indicated for adult patients with metastatic triple-negative breast cancer (mTNBC) who have undergone two or more prior therapies for metastatic disease.10 This indication has been approved under accelerated approval, and continued approval may be contingent on the demonstration of clinical benefit in confirmatory trials.	#TACSTD2,
Selinexor		Selinexor is a first-in-class selective inhibitor of nuclear transport (SINE) compound. It is currently approved for the treatment of multiple myeloma, a cancer which forms from antibody-producing plasma cells.6,7 This condition is typically treated with high dose bortezomib and dexamethasone chemotherapy followed by autologous stem-cell transplant. Other chemotherapies for multiple myeloma inclu…	Selinexor is indicated for the treatment of relapsed or refractory multiple myeloma in combination with dexamethasone.Label Patients must have received at least 4 prior therapies and have disease which is refractory to least two proteasome inhibitors, at least two immunomodulatory agents, and an anti‐CD38 monoclonal antibody.	#XPO1,
Selpercatinib	LOXO 292,LOXO-292	Selpercatinib is a kinase inhibitor with enhanced specificity for RET tyrosine kinase receptors (RTKs) over other RTK classes.4,3,7 Enhanced RET (Rearranged during transfection) oncogene expression is a hallmark of many cancers. Although multikinase inhibitors, including cabozantinib, ponatinib, sorafenib, sunitinib, and vandetanib, have shown efficacy in RET-driven cancers, their lack of specifi…	Selpercatinib is indicated for the treatment of RET fusion-positive non-small cell lung cancer in adult patients. Selpercatinib is also indicated for the systemic treatment of advanced or metastatic RET-mutant medullary thyroid cancer and for the systemic treatment of RET fusion-positive radioactive iodine-refractory thyroid cancer in both adult and pediatric patients aged 12 and over.7 Selpercat…	FDA_Fusion(RET),FDA_allGain(RET,mut)#RET,FLT1,FLT4,FGFR1,FGFR2,FGFR3,
Selumetinib	AZD6244	The Ras-Raf-MEK-ERK signaling cascade is known to be activated in several types of cancer, and regulates the transcription of proteins involved in apoptosis.7,10 In addition, studies have shown that mutations of the Raf component of the pathway can contribute to chemotherapy drug resistance.7,8Ras as well as several kinases and phosphatases are responsible for regulating the Raf-MEK-ERK pathway.7…	lthough selumetinib has been investigated for the treatment of several types of cancer, it is currently only indicated for the treatment of neurofibromatosis type 1 (NF1) in patients ≥2 years who have symptomatic, inoperable plexiform neurofibromas (PN).6,13,14	#MAP2K1,MAP2K2,
Siltuximab	Sylvant	Siltuximab complexes with human IL-6 and prevents binding to soluble and membrane-bound IL-6 receptors, thereby inhibiting the proliferation of lymphocytes.	Siltuximab is approved to treat: Multicentric Castleman disease in patients who do not have human immunodeficiency virus (HIV) or human herpesvirus 8 (HHV8).	#IL6,
Sipuleucel-T	APC8015,Provenge	Sipuleucel-T is designed to induce an immune response targeted against PAP, an antigen expressed in most prostate cancers. During ex vivo culture with PAP-GM-CSF, APCs take up and process the recombinant target antigen into small peptides that are then displayed on the APC surface. This process is done indirectly by the activation of T-cells against PAP which is upregulated by the metastatic canc…	Sipuleucel-T is an autologous cellular immunotherapy indicated for the treatment of asymptomatic or minimally symptomatic metastatic castrate resistant (hormone refractory) prostate cancer.	#ACPP,
Sonidegib	Odomzo,LDE225,erismodegib	The hedgehog pathway is involved in many human cancers. Sonidegib effectively inhibits the regulator called smoothened (Smo), preventing the hedgehog pathway from functioning. As a result, tumours that depend on the hedgehog pathway are unable to grow. (1)	Sonidegib is approved to treat: Basal cell carcinoma that is locally advanced. It is used in patients whose disease has recurred (come back) after surgery or radiation therapy or who cannot be treated with surgery or radiation therapy.	#SMO,
Sorafenib	Nexavar,BAY 43-9006	Sorafenib interacts with multiple intracellular (CRAF, BRAF and mutant BRAF) and cell surface kinases (KIT, FLT-3, VEGFR-2, VEGFR-3, and PDGFR-ß). Several of these kinases are thought to be involved in angiogenesis, thus sorafenib reduces blood flow to the tumor. Sorafenib is unique in targeting the Raf/Mek/Erk pathway. By inhibiting these kinases, genetic transcription involving cell proliferati…	Sorafenib tosylate is approved to treat: Hepatocellular carcinoma (a type of liver cancer) that cannot be removed by surgery. Renal cell carcinoma (a type of kidney cancer) that is advanced. Thyroid cancer in certain patients with progressive, recurrent, or metastatic disease that does not respond to treatment with radioactive iodine.	#ABL1,ARAF,BRAF,FGFR1,FGFR2,FLT1,FLT3,FLT4,KDR,KIT,PDGFRA,PDGFRB,RAF1,RET,
Sotorasib	AMG-510	Normally GTP binds to KRAS, activating the protein and promoting effectors to the MAP kinase pathway.3 GTP is hydrolyzed to GDP, and KRAS is inactivated.4 KRAS G12C mutations impair hydrolysis of GTP, leaving it in the active form.4 Sotorasib binds to the cysteine residue in KRAS G12C mutations, holding the protein in its inactive form.1 The cysteine residue that sotorasib targets is not present …	Sotorasib is indicated in the treatment of adults with KRAS G12C mutant non small cell lung cancer.	FDA_Mut_Var(KRAS,G12C)#KRAS,
Sunitinib	Sutent,SU-11248	Sunitinib is a small molecule that inhibits multiple RTKs, some of which are implicated in tumor growth, pathologic angiogenesis, and metastatic progression of cancer. Sunitinib was evaluated for its inhibitory activity against a variety of kinases (>80 kinases) and was identified as an inhibitor of platelet-derived growth factor receptors (PDGFRa and PDGFRb), vascular endothelial growth factor r…	Sunitinib malate is approved to treat: Gastrointestinal stromal tumor (a type of stomach cancer). It is used in patients whose condition has become worse while taking imatinib mesylate or who are not able to take it. Pancreatic cancer. It is used in patients with progressive neuroendocrine tumors that cannot be removed by surgery, are locally advanced, or have metastasized (spread to other parts …	Fusion(ZNF198-FGFR1)#CSF1R,FGFR1,FGFR2,FLT1,FLT3,FLT4,KDR,KIT,PDGFRA,PDGFRB,RET,
Tafasitamab		Tafasitamab is a humanized, CD19-directed cytolytic monoclonal antibody intended for the treatment of B-cell malignancies.6 It is produced using recombinant DNA technology in Chinese hamster ovary cells, and contains an IgG1/2 hybrid Fc-domain which has been modified with 2 amino acid substitutions to enhance its cytotoxicity relative to non-engineered anti-CD19 antibodies.5,1 The CD19 surface pr…	Tafasitamab is indicated, in combination with lenalidomide, for the treatment of adult patients with relapsed or refractory diffuse large B-cell lymphoma (DLBCL) not otherwise specified whom are ineligible for autologous stem cell transplant (ASCT)	#CD19,
Tagraxofusp	SL-401	Tagraxofusp binds to cells expressing the IL-3 receptor and delivers in them the diphtheria toxin after binding. This is very useful as the malignant cells in BPDCN present a particularly high expression of IL-3 receptor (CD123+ pDC).5 To be more specific, tagraxofusp gets internalized to the IL-3 receptor-expressing cell allowing for diphtheria toxin translocation to the cytosol and followed by …	Tagraxofusp is indicated for the treatment of blastic plasmacytoid dendritic cell neoplasm (BPDCN) in adults and pediatric patients over 2 years old. This treatment allows an alternative for the previous intense treatment which consisted of intensive chemotherapy followed by bone marrow transplantation.2 BPDCN is a rare hematologic malignancy derived from plasmacytoid dendritic cells. It is chara…	#CD123,
Talazoparib		Talazoparib was approved by the FDA for use in germline BRCA mutated, HER2 negative, locally advanced or metastatic breast cancer on October 16, 2018 under the trade name Talzenna 3. Talzenna was granted approval based on the results of the EMBRACA trial in which talazoparib resulted in a mean 8.6 months progression-free survival time versus physician's choice chemotherapy which resulted in 5.6 m…	Talazoparib is indicated for the treatment of deleterious or suspected deleterious germline BRCA mutated, HER2 negative locally advanced or metastatic breast cancer in adults Label.	FDA_Mut_Trunc(BRCA1)_and_Wildtype(ERBB2),FDA_Mut_Trunc(BRCA2)_and_Wildtype(ERBB2)#BRCA1,BRCA2,
Tamoxifen	Tamoxifen Citrate,Nolvadex,Soltamox	Tamoxifen is a nonsteroidal agent that binds to estrogen receptors (ER), inducing a conformational change in the receptor. This results in a blockage or change in the expression of estrogen dependent genes. The prolonged binding of tamoxifen to the nuclear chromatin of these results in reduced DNA polymerase activity, impaired thymidine utilization, blockade of estradiol uptake, and decreased est…	Tamoxifen citrate is approved to treat: Breast cancer in women and men. It is used: In patients whose cancer has metastasized (spread to other parts of the body). In women whose cancer was treated with surgery and radiation therapy. Ductal carcinoma in situ (DCIS). It is used to decrease the chance of invasive breast cancer in patients who have had surgery and radiation therapy for DCIS.	#ESR1,ESR2,
Tazemetostat		EZH2 is a methyltransferase subunit of the polycomb repressive complex 2 (PRC2) which catalyzes multiple methylations of lysine 27 on histone H3 (H3K27).6 Trimethylation of this lysine inhibits the transcription of genes associated with cell cycle arrest.3,6 PRC2 is antagonized by the switch/sucrose non-fermentable (SWI/SNF) multiprotein complex.3 Abnormal activation of EZH2 or loss of function m…	Tazemetostat is indicated to treat adult and pediatric patients 16 years and older with metastatic or locally advanced epithelioid sarcoma that is not eligible for complete resection.6	Mut_Var(EZH2,A682G),Mut_Var(EZH2,A692V),Mut_Var(EZH2,Y646C),Mut_Var(EZH2,Y646F),Mut_Var(EZH2,Y646H),Mut_Var(EZH2,Y646N),Mut_Var(EZH2,Y646S)#EZH2,
Temsirolimus	Torisel,CCI-779	Temsirolimus is an inhibitor of mTOR (mammalian target of rapamycin). Temsirolimus binds to an intracellular protein (FKBP-12), and the protein-drug complex inhibits the activity of mTOR that controls cell division. Inhibition of mTOR activity resulted in a G1 growth arrest in treated tumor cells. When mTOR was inhibited, its ability to phosphorylate p70S6k and S6 ribosomal protein, which are dow…	Temsirolimus is approved to treat: Renal cell carcinoma (a type of kidney cancer) that is advanced.	#MTOR,
Tepotinib		Mesenchymal-epithelial transition factor (MET) is a receptor tyrosine kinase found overexpressed and/or mutated in a variety of tumor types, thus making it a desirable target in their treatment. MET plays a critical role in the proliferation, survival, invasion, and mobilization of tumor cells, and aberrant MET activation is thought to contribute to the development of more aggressive cancers with…	Tepotinib is indicated for the treatment of adult patients with metastatic non-small cell lung cancer (NSCLC) who have mesenchymal-epithelial transition (MET) exon 14 skipping alterations.7	FDA_Mut_Exon(MET,14)_and_Mut_Del(MET)#MET,
Tisagenlecleucel	Kymriah	Tisagenlecleucel is a CD19-directed genetically modified autologous T cell immunotherapy that involves genetically modified autologous T cells isolated from each individual patient. The reprogramming of the patient's T cells uses a lentiviral vector to encode an anti-CD19 chimeric antigen receptor (CAR). The CAR is comprised of a murine single-chain antibody fragment (scFv) specific for CD19, fol…	Tisagenlecleucel is approved to treat: B-cell acute lymphoblastic leukemia. It is used in children and adults up to 25 years old whose disease is refractory (does not respond to treatment) or has relapsed two or more times. B-cell non-Hodgkin lymphoma (NHL), including the following types: Diffuse large B-cell lymphoma (DLBCL). DLBCL in patients who had follicular lymphoma. High-grade B-cell lymph…	#CD19,
Tivozanib		The VHL mutation-HIF upregulation-VEGF transcription is the main pathway implicated in the growth of renal cell carcinoma. Vascular endothelial growth factor receptors (VEGFR receptors) are important targets for tyrosine kinase inhibitors, which halt the growth of tumours.7 Tivozanib is a tyrosine kinase inhibitor that exerts its actions by inhibiting the phosphorylation of vascular endothelial g…	Tivozanib is approved in the USA for the treatment of relapsed or refractory renal cell carcinoma in adult patients who have undergone two or more systemic therapies.9 In the UK and other countries, is indicated as first line therapy of adults with advanced renal cell carcinoma (RCC) and VEGFR and mTOR pathway inhibitor-naïve patients after disease progression following one previous treatment wit…	#KDR,KIT,PDGFRB,
Toremifene	Fareston	Toremifene is a nonsteroidal triphenylethylene derivative. Toremifene binds to estrogen receptors and may exert estrogenic, antiestrogenic, or both activities, depending upon the duration of treatment, animal species, gender, target organ, or endpoint selected. The antitumor effect of toremifene in breast cancer is believed to be mainly due to its antiestrogenic effects, in other words, its abili…	Toremifene is approved to treat: Breast cancer that has metastasized (spread to other parts of the body). It is used in postmenopausal women whose cancer is estrogen receptor positive (ER+) or when it is not known if the cancer is ER+ or estrogen receptor negative (ER-).	RPPA_p2(ESR1)#ESR1,
Tositumomab		Binds to the CD20 antigen which is found on mature B lymphocytes. The antibody binding appears to induce apoptosis, complement-dependent cytotoxicity and cell death through ionizing radiation.	For treatment of non-Hodgkin's lymphoma (CD20 positive, follicular)	#MS4A1,
Trametinib	Mekinist,GSK1120212	Trametinib is a reversible, allosteric inhibitor of mitogen-activated extracellular signal regulated kinase 1 (MEK1) and MEK2 activation and of_ MEK1_ and MEK2 kinase activity. MEK proteins are upstream regulators of the extracellular signal-related kinase (ERK) pathway, which promotes cellular proliferation. Trametinib helps with melanoma with the BRAF V600E or V600K as the mutation results in t…	Trametinib is approved to be used alone or with dabrafenib to treat: Anaplastic thyroid cancer in patients whose disease is locally advanced or has metastasized (spread to other parts of the body) and who cannot receive local treatment. It is used with dabrafenib. Melanoma. It is used: With dabrafenib in patients who have had surgery to remove cancer that has spread to the lymph nodes. Alone or w…	FDA_Mut_Var(BRAF,V600)#MAP2K1,MAP2K2,BRAF,
Trastuzumab	Herceptin,Ogivri	Trastuzumab binds to the HER2 (or c-erbB2) proto-oncogene, an EGF receptor-like protein found on 20-30% of breast cancer cells. The binding leads to antibody mediated (complement mediated) killing of the HER2 positive cells.	Trastuzumab is approved to be used alone or with other drugs to treat: Adenocarcinoma of the stomach or gastroesophageal junction. It is used for HER2 positive (HER2+) disease that has metastasized (spread to other parts of the body) in patients who have not already been treated for metastatic cancer. Breast cancer that is HER2+.	FDA_RPPA_p2(ERBB2),FDA_CNV_Amp(ERBB2),FDA_allGain(ERBB2)#ERBB2,
Trastuzumab emtansine	Ado-Trastuzumab Emtansine,Kadcyla	Trastuzumab emtansine is a HER2 antibody drug conjugate. The antibody portion is trastuzumab, which is humanized anti-HER2 IgG1, and produced in the mammalian Chinese Hamster Ovary cells. The drug portion is DM1, which is a maytansine derivative that inhibits microtubules. These two portions are covalently connected by 4-[N-maleimidomethyl] cyclohexane-1-carboxylate (MCC), which is a stable thioe…	Breast cancer that is HER2 positive and has metastasized (spread to other parts of the body). It is used in patients who have already been treated with trastuzumab and a taxane. It is also used in these patients if the cancer recurs (comes back) after adjuvant therapy.	FDA_RPPA_p2(ERBB2),FDA_CNV_Amp(ERBB2),FDA_allGain(ERBB2)#ERBB2,
Tretinoin	ATRA	Tretinoin binds to alpha, beta, and gamma retinoic acid receptors (RARs). RAR-alpha and RAR-beta have been associated with the development of acute promyelocytic leukemia and squamous cell cancers, respectively. RAR-gamma is associated with retinoid effects on mucocutaneous tissues and bone. Although the exact mechanism of action of tretinoin is unknown, current evidence suggests that the effecti…	For the the induction of remission in patients with acute promyelocytic leukemia (APL), French-American-British (FAB) classification M3 (including the M3 variant); For the topical treatment of acne vulgaris, flat warts and other skin conditions (psoriasis, ichthyosis congenita, icthyosis vulgaris, lamellar icthyosis, keratosis palmaris et plantaris, epidermolytic hyperkeratosis, senile comedones,…	#RXRB,RXRG,RARG,
Trilaciclib	G1T28	Trilaciclib is inhibits cyclin-dependant kinase 4 (CDK4) at a concentration of 1 nmol/L and cyclin-dependent kinase 5 (CDK5) at 4 nmol/L.1,5 Inhibition of CDK2, CDK5, and CDK7 is over 1000-fold less at these concentrations and inhibition of CDK9 is 50-fold less.1CDK4 and CDK5 are expressed in hematopoietic stem cells and progenitor cells.2 They are capable of phosphorylating and inactivating the …	Trilaciclib is indicated to reduce the incidence of chemotherapy induced myelosuppression in patients prior to receiving platinum and etoposide-containing or topotecan-containing chemotherapy regimens for extensive-stage small cell lung cancer.5	#CDK4,CDK6,
Tucatinib	ONT-380; ARRY-380	Mutations in the HER-2 gene are observed in some types of breast carcinoma. Tucatinib inhibits the tyrosine kinase enzyme of the HER-2 gene.1 Mutations of tyrosine kinase in the HER-2 gene lead to cascade effects of increased cell signaling and proliferation, resulting in malignancy.6 Results of in vitro studies show that tucatinib inhibits the phosphorylation of both HER-2 and HER-3, leading to …	Tucatinib is indicated with trastuzumab and capecitabine for treatment of adults diagnosed with advanced unresectable or metastatic HER2-positive breast cancer. This includes patients with brain metastases and those who have received one or more prior anti-HER2-based regimens in the metastatic setting.7	#ERBB2,
Umbralisib		The PI3K pathway is a deregulated in malignancies, leading to the overexpression of p110 isoforms (p110α, p110β, p110δ, p110γ) that induces malignant transformation in cells.4 Umbralisib inhibits several protein kinases, including PI3Kδ and casein kinase CK1ε. PI3Kδ is expressed in both healthy cells and malignant B-cells. CK1ε is believed to be involved in the pathogenesis of malignant cells, in…	Umbralisib is indicated to treat relapsed or refractory marginal zone lymphoma (MZL) in patients who have received at least one prior anti-CD20-based regimen. It is also indicated for the treatment of relapsed or refractory follicular lymphoma (FL) who have received at least three prior lines of systemic therapy.7	#PIK3CD,CSNK1E,
Vandetanib	Caprelsa,AZD6474,ZD6474,Zactima,Caprelsa	ZD-6474 is a potent and selective inhibitor of VEGFR (vascular endothelial growth factor receptor), EGFR (epidermal growth factor receptor) and RET (REarranged during Transfection) tyrosine kinases. VEGFR- and EGFR-dependent signalling are both clinically validated pathways in cancer, including non-small-cell lung cancer (NSCLC). RET activity is important in some types of thyroid cancer, and earl…	Vandetanib is approved to treat: Medullary thyroid cancer that cannot be removed by surgery and is locally advanced or has metastasized (spread to other parts of the body).	Fusion(ZNF198-FGFR1)#ABL1,EGFR,FLT1,FLT3,FLT4,KDR,RET,FGFR1,
Vemurafenib	Zelboraf,PLX-4032,RG7204,R05185426	Vemurafenib is an orally available inhibitor of mutated BRAF-serine-threonine kinase. Vemurafenif is a small molecule that interacts as a competitive inhibitor of the mutated species of BRAF. It is especially potent against the BRAF V600E mutation. Vemurafenib blocks downstream processes to inhibit tumour growth and eventually trigger apoptosis. Vemurafenib does not have antitumour effects agains…	Vemurafenib is approved to treat patients whose disease has a certain mutation in the BRAF gene, including: Erdheim-Chester disease. Melanoma that cannot be removed by surgery or has metastasized (spread to other parts of the body).	FDA_Mut_Var(BRAF,V600)#BRAF,
Venetoclax	Venclexta,GDC-0199,ABT-0199,ABT-199,RG7601	Venetoclax is a selective and orally bioavailable small-molecule inhibitor of BCL-2, an anti-apoptotic protein. Overexpression of BCL-2 has been demonstrated in CLL cells where it mediates tumor cell survival and has been associated with resistance to chemotherapeutics. Venetoclax helps restore the process of apoptosis by binding directly to the BCL-2 protein, displacing pro-apoptotic proteins li…	Venetoclax is approved to treat: Chronic lymphocytic leukemia (CLL) or small lymphocytic lymphoma (SLL). It is used in patients who have already received at least one type of treatment.	#BCL2,
Vismodegib	Erivedge,GDC-0449	Mutations of the Hedgehog pathway may results in uncontrolled proliferation of skin basal cells. Vismodegib binds to and inhibits the transmembrane protein Smoothened homologue (SMO) to inhibit the Hedgehog signalling pathway.	Vismodegib is approved to treat: Basal cell carcinoma (a type of skin cancer). It is used in adults whose disease has metastasized (spread to other parts of the body). It is also used in adults with locally advanced disease that has recurred (come back) after surgery or who cannot be treated with surgery or radiation.	#SMO,
Vorinostat	Zolinza	Vorinostat inhibits the enzymatic activity of histone deacetylases HDAC1, HDAC2 and HDAC3 (Class I) and HDAC6 (Class II) at nanomolar concentrations (IC50< 86 nM). These enzymes catalyze the removal of acetyl groups from the lysine residues of histones proteins. In some cancer cells, there is an overexpression of HDACs, or an aberrant recruitment of HDACs to oncogenic transcription factors causin…	Vorinostat is approved to treat: Cutaneous T-cell lymphoma that has not gotten better with other chemotherapy or that has recurred (come back).	#HDAC1,HDAC2,HDAC3,HDAC6,HDAC8,
Zanubrutinib		Zanubrutinib is a novel Bruton's tyrosine kinase (BTK) inhibitor used for the treatment of adult patients with mantle cell lymphoma (MCL) who have received at least one prior therapy.7 Mantle cell lymphoma is an aggressive mature B-cell non-Hodgkin lymphoma that is associated with early relapse, poor clinical outcomes, and long-term survival.5 BTK is an enzyme that plays a role in oncogenic signa…	Zanubrutinib is indicated for the treatment of adult patients with mantle cell lymphoma (MCL) who have received at least one prior therapy.	#BTK,EGFR,ERBB2,ERBB4,ITK,BMX,JAK2,BLK,JAK3,PTK6,FRK,LCK,
Ziv-Aflibercept	Zaltrap	Ablibercept is a recombinant fusion protein that acts as a decoy receptor for the ligands, vascular endothelial growth factor-A (VEGF-A) and placental growth factor (PIGF). It prevents these ligands to binding to endothelial receptors, VEGFR-1 and VEGFR-2, to suppress neovascularization and decrease vascular permeability. This ultimately will slow vision loss or the progression of metastatic colo…	Ziv-aflibercept is approved to be used with FOLFIRI to treat: Colorectal cancer that has metastasized (spread to other parts of the body). It is used in patients whose disease has not gotten better with other chemotherapy.	#PGF,VEGFA,VEGFB,

## Sheet: Table S2
List of drugs in clinical trials
Drug	Synonym	Gene Targets	Clinical Phases	Mechanism according to the website of the National Cancer Institue		last time checked
(211-AT)OKT10-B10*		CD38	Phase I	A radioimmunoconjugate composed of the anti-CD38 monoclonal antibody (MoAb) OKT10-B10 labeled with the alpha-emitting radionuclide astatine (At) 211 (211At), with potential antineoplastic activity. Upon administration of astatine At 211 anti-CD38 MoAb OKT10-B10, the MoAb moiety targets and binds to CD38-expressing tumor cells, thereby delivering a cytotoxic dose of alpha radiation directly to the…		2021-10-04
[131I]-SGMIB Anti-HER2 VHH1*		ERBB2	Phase I&II	A monoclonal antibody (MoAb) directed against the human epidermal growth factor receptor 2 (HER2; ERBB2) labeled with iodine I 131 using the residualizing radio-iodinating reagent N-succinimidyl 4-guanidinomethyl 3-iodobenzoate (SGMIB), with potential radiotherapeutic and radioimaging activities upon positron emission tomography (PET). Upon administration of iodine I 131 SGMIB-anti-HER2 VHH1, the…		2021-10-04
2X-121*		PARP1,PARP2,TNKS1,TNKS2	Phase II	An orally available small molecule inhibitor of the nuclear enzymes, poly (ADP-ribose) polymerase (PARP) 1 and 2 and tankyrase 1 and 2 (TNKS 1 and 2), with potential antineoplastic activity. Upon administration, PARP/tankyrase inhibitor 2X-121 selectively binds to PARP 1 and 2, thereby preventing the repair of damaged DNA via the base excision repair (BER) pathway. This may enhance the accumulati…		2021-10-16
9-ING-41*	9ING41	GSK3A	Phase I&II	A maleimide-based, small molecule inhibitor of glycogen synthase kinase-3 (GSK-3; serine/threonine-protein kinase GSK3) with potential antineoplastic activity. Upon intravenous administration, 9-ING-41 binds to and competitively inhibits GSK-3, which may lead to downregulation of nuclear factor kappa B (NF-kappaB) and decreased expression of NF-kappaB target genes including cyclin D1, B-cell lymp…		2021-10-04
A166*		ERBB2	Phase II-IV	An antibody-drug conjugate (ADC) composed of a monoclonal antibody targeting human epidermal growth factor receptor 2 (EGFR2; HER2; ErbB2) and conjugated to an as of yet undisclosed cytotoxic agent, with potential antineoplastic activity. Upon administration of anti-HER2 ADC A166, the antibody moiety targets and binds to HER2 on tumor cells. Upon antibody/antigen binding and internalization, the …	NCT03602079	2021-10-04
AB680*		NT5E	Phase I&II	A small molecule, competitive inhibitor of the ectoenzyme CD73 (cluster of differentiation 73; 5'-ecto-nucleotidase; 5'-NT; ecto-5'-nucleotidase), with potential immunomodulating and antineoplastic activities. Upon administration, CD73 Inhibitor AB680 targets and binds to CD73, leading to clustering of and internalization of CD73. This prevents CD73-mediated conversion of adenosine monophosphate …		2021-10-04
ABBV-321*		EGFR	Phase I	An antibody drug conjugate (ADC) consisting of ABT-806 AM1, an affinity-matured humanized monoclonal antibody directed against the epidermal growth factor receptor (EGFR), and conjugated to the cytotoxic, DNA minor groove crosslinking agent, pyrrolobenzodiazepine (PBD) dimer, with potential antineoplastic activity. Upon intravenous administration of anti-EGFR/PBD ADC ABBV-321, the monoclonal anti…		2021-10-12
ABBV-CLS-484*		PTPN2	Phase I			2021-10-04
Abivertinib*	STI-5656	EGFR, BTK	Phase I-III	N/A		2021-10-12
ABL503*		TNFRSF9	Phase I	A bispecific antibody composed of a Fc-silenced human immunoglobulin G1 (IgG1) monoclonal antibody targeting human programmed death-ligand 1 (PD-L1) fused with a single chain variable fragment (scFv) targeting 4-1BB (CD137; tumor necrosis factor receptor superfamily member 9; TNFRSF9), with potential checkpoint inhibitory, immunostimulating and antineoplastic activities. Upon administration, anti…		2021-10-16
ABM1310*		BRAF	Phase I	An orally bioavailable, small molecule inhibitor of mutant (V600E) v-raf murine sarcoma viral oncogene homolog B1 (BRAF) with potential antineoplastic activity. Upon oral administration, BRAF(V600E) kinase inhibitor ABM-1310 selectively binds to and inhibits the activity of BRAF(V600E) kinase, which may result in the inhibition of an over-activated MAPK signaling pathway downstream in BRAF(V600E)…	NCT04190628	2021-10-04
ABN401*		MET	Phase I/II	An orally bioavailable, highly selective inhibitor of the oncoprotein c-Met (hepatocyte growth factor receptor; HGFR), with potential antineoplastic activity. Upon oral administration, ABN401 targets and binds to the c-Met protein, prevents c-Met phosphorylation and disrupts c-Met-dependent signal transduction pathways. This may induce cell death in tumor cells overexpressing c-Met protein or exp…		2021-10-16
ABT-414*	ABT-414	EGFR	Phase I-III	An epidermal growth factor receptor (EGFR) inhibitor, with potential antineoplastic activity. Upon intravenous infusion, ABT-414 inhibits the activity of EGFR, thereby preventing EGFR-mediated signaling. This may inhibit tumor growth in EGFR-overexpressing tumor cells. EGFR, a receptor tyrosine kinase overexpressed in certain tumor cell types, plays a key role in tumor cell proliferation and tumo…	NCT02573324	2021-10-04
ACE 1702*		ERBB2	Phase I	An off-the-shelf preparation of natural killer (NK) cells conjugated to a monoclonal antibody targeting human epidermal growth factor receptor 2 (EGFR2; HER2; ErbB2), with potential antineoplastic activity. Upon administration of anti-HER2 antibody conjugated natural killer cells ACE1702, the antibody moiety targets and binds to HER2 on tumor cells, which may lead to cell lysis of HER2-expressing…		2021-10-04
Adagrasib*	MRTX849	KRAS	Phase I&II	An orally available, small molecule inhibitor that targets the oncogenic KRAS substitution mutation, G12C, with potential antineoplastic activity. Upon oral administration MRTX849 covalently binds to cytosine 12 within the switch II pocket of GDP-bound KRAS G12C, thereby inhibiting mutant KRAS-dependent signaling. KRAS, a member of the RAS family of oncogenes, serves an important role in cell sig…	NCT04330664	2021-10-04
Adavosertib*	AZD1775	WEE1,CDK1,CDK2	Phase I&II	A small molecule inhibitor of the tyrosine kinase WEE1 with potential antineoplastic sensitizing activity. Adavosertib selectively targets and inhibits WEE1, a tyrosine kinase that phosphorylates cyclin-dependent kinase 1 (CDK1, CDC2) to inactivate the CDC2/cyclin B complex. Inhibition of WEE1 activity prevents the phosphorylation of CDC2 and impairs the G2 DNA damage checkpoint. This may lead to…	NCT02688907	2021-10-04
ADCT-602*	Epratuzumab-cys-tesirine	CD22	Phase I/II	An antibody-drug conjugate (ADC) composed of a cysteine-engineered version of epratuzumab (hLL2), a humanized anti-CD22 monoclonal antibody derived from the murine immunoglobulin (Ig) G2a monoclonal antibody LL2 (EPB-2), site-specifically conjugated to the cross-linking cytotoxic agent tesirine (SG3249), a cathepsin B-cleavable valine-alanine pyrrolobenzodiazepine dimer (PBD), with potential anti…		2021-10-04
Adebrelimab*	SHR-1316; HTI-1088	CD274	Phase I-III	An immunoglobulin G4 (IgG4), humanized monoclonal antibody directed against the immunosuppressive ligand programmed cell death-1 ligand 1 (PD-L1; cluster of differentiation 274; CD274), with potential immune checkpoint inhibitory and antineoplastic activities. Upon administration, anti-PD-L1 monoclonal antibody SHR-1316 specifically targets and binds to PD-L1, blocking its binding to and activati…		2021-10-04
ADG 106*		TNFRSF9	Phase I&II	A human agonistic monoclonal antibody targeting CD137 (4-1BB; tumor necrosis factor receptor superfamily member 9; TNFRSF9), with potential immunostimulating activity. Upon administration, anti-CD137 agonistic monoclonal antibody ADG106 binds to and activates CD137 expressed on a variety of leukocyte subsets including activated T lymphocytes and natural killer (NK) cells. This enhances CD137-medi…		2021-10-04
AEE788*		EGFR,KDR,ERBB2	Phase I&II	An orally bioavailable multiple-receptor tyrosine kinase inhibitor. AEE788 inhibits phosphorylation of the tyrosine kinases of epidermal growth factor receptor (EGFR), human epidermal growth factor receptor 2 (HER2), and vascular endothelial growth factor receptor 2 (VEGF2), resulting in receptor inhibition, the inhibition of cellular proliferation, and induction of tumor cell and tumor-associate…		2021-10-12
AFM 24*		EGFR	Phase I/II	A human, tetravalent, bispecific antibody targeting both the epidermal growth factor receptor (EGFR) and the human low affinity IgG Fc region receptor IIIA (FCGR3A; CD16A), with potential immunomodulating and antineoplastic activities. Upon administration, anti-EGFR/CD16A bispecific antibody AFM24 simultaneously targets and binds to the CD16A expressed on natural killer (NK) cells and macrophages…		2021-10-04
AFM13*		CD30	Phase I&II	A tetravalent bispecific antibody directed against human CD30 and the human low affinity IgG Fc region receptor (FCGR3A; CD16A), with potential immunomodulating and antineoplastic activities. Anti-CD30/CD16A monoclonal antibody AFM13 binds to the CD16A expressed on natural killer (NK) cells with two of its binding sites and to CD30 on CD30-expressing tumor cells with the other two binding sites, …		2021-10-04
afuresertib*	GSK2110183	AKT1,AKT2,AKT3	Phase I&II	An orally bioavailable inhibitor of the serine/threonine protein kinase Akt (protein kinase B) with potential antineoplastic activity. Afuresertib binds to and inhibits the activity of Akt, which may result in inhibition of the PI3K/Akt signaling pathway and tumor cell proliferation and the induction of tumor cell apoptosis. Activation of the PI3K/Akt signaling pathway is frequently associated wi…	NCT04060394	2021-10-04
AG-270*		MAT2A	Phase I	An orally available small molecule inhibitor of methionine adenosyltransferase II alpha (MAT2A) with potential antineoplastic activity. Upon administration, AG-270 inhibits the activity of MAT2A, a metabolic enzyme responsible for the production of S-Adenosyl-L-methionine (SAM), a primary donor of methyl groups in cellular transmethylation reactions that regulate gene expression, cell growth, and…		2021-10-16
AGEN2034*		PDCD1	Phase I-III	A monoclonal antibody directed against the negative immunoregulatory human cell surface receptor programmed cell death 1 (PD-1, PCD-1; PDCD1) protein, with potential immune checkpoint inhibitory and antineoplastic activities. Upon administration, anti-PD-1 monoclonal antibody AGEN2034 binds to PD-1, and thereby blocks its binding to the PD-1 ligand programmed cell death-1 ligand 1 (PD-L1), and pr…		2021-10-16
agerafenib*	RXDX-105; AC 013773; CEP-32496	EGFR	Phase I&II	An orally bioavailable selective multikinase inhibitor of mutant forms, fusions and rearrangements involving the proto-oncogene receptor tyrosine kinase rearranged during transfection (RET) as well as the serine/threonine-protein kinase B-raf (BRAF), with potential antineoplastic activity. Upon oral administration,agerafenib selectively and potently binds to and targets various RET- and BRAF-cont…	NCT03784378	2021-10-04
AGS-16C3F*		ENPP3	discontinued	An antibody-drug conjugate (ADC) containing a fully human monoclonal antibody (AGS-16C) directed to the ectonucleotide pyrophosphatase/phosphodiesterase family member 3 (ENPP3), conjugated via a non-cleavable linker to monomethyl auristatin F (MMAF), an auristatin derivative and a potent microtubule inhibitor, that has potential antineoplastic activity. Upon intravenous administration of ADC AGS-…		2021-10-04
AK104*		PDCD1,CTLA4	Phase I-III	A bispecific antibody directed against the human negative immunoregulatory checkpoint receptors programmed cell death protein 1 (PD-1; PDCD1; CD279) and cytotoxic T-lymphocyte-associated antigen 4 (CTLA4; CTLA-4), with potential immune checkpoint inhibitory and antineoplastic activities. Upon administration, anti-PD-1/CTLA4 bispecific antibody AK104 targets and binds to both PD-1 and CTLA4 expres…	NCT04544644	2021-10-04
AK-109*		KDR	Phase I&II	N/A		2021-10-16
AK112*		PDCD1,KDR,FLT1,FLT4	Phase I&II	A bispecific antibody directed against the negative immunoregulatory human cell receptor programmed cell death protein 1 (PD-1; PDCD1; CD279) and the human vascular endothelial growth factor (VEGF), with potential immune checkpoint inhibitory, anti-angiogenic and antineoplastic activities. Upon administration of anti-PD-1/VEGF bispecific antibody AK112, this agent simultaneously targets and binds…		2021-10-16
AK117*		CD47	Phase I&II	A humanized immunoglobulin G4 (IgG4) monoclonal antibody targeting leukocyte surface antigen CD47, with potential immune checkpoint inhibitory and antineoplastic activities. Upon administration, anti-CD47 monoclonal antibody AK117 targets and binds to CD47 expressed on tumor cells, blocking the interaction of CD47 with signal regulatory protein alpha (SIRPa) expressed on phagocytic cells. This pr…		2021-10-04
AK119*		NT5E	Phase I	A humanized monoclonal antibody targeting the ectoenzyme 5'-ecto-nucleotidase (cluster of differentiation 73; CD73; 5'-NT; ecto-5'-nucleotidase; NT5E), with potential immunomodulating, anti-viral and antineoplastic activities. Upon administration, anti-CD73 monoclonal antibody AK119 targets and binds to CD73 on tumor cells, thereby inhibiting the activity of CD73. This prevents CD73-mediated conv…		2021-10-16
AL101*	BMS-906024	NOTCH1,NOTCH2,NOTCH3,NOTCH4	Phase I-III	A small-molecule gamma secretase (GS) and pan-Notch inhibitor, with potential antineoplastic activity. Upon intravenous administration, GS/pan-Notch inhibitor AL101 binds to GS and blocks activation of Notch receptors, which may inhibit the proliferation of tumor cells with an overly-active Notch pathway. The integral membrane protein GS is a multi-subunit protease complex that cleaves single-pas…	NCT03691207	2021-10-04
AL2846*		MET	Phase I&II	An orally bioavailable small molecule inhibitor of the oncoprotein c-Met (hepatocyte growth factor receptor; HGFR), with potential antineoplastic activity. Upon oral administration, AL2846 targets and binds to the c-Met protein, prevents c-Met phosphorylation and disrupts c-Met-dependent signal transduction pathways. This may induce cell death in tumor cells overexpressing c-Met or expressing con…		2021-10-04
alflutinib mesylate*	ASK120067	EGFR	Phase I-III	The mesylate salt form of alflutinib, an orally available selective inhibitor of the epidermal growth factor receptor (EGFR) mutant form T790M, with potential antineoplastic activity. Upon administration, alflutinib specifically binds to and inhibits the tyrosine kinase activity of EGFR T790M, a secondarily acquired resistance mutation. This prevents EGFR T790M-mediated signaling and leads to cel…	NCT03452592	2021-10-04
Alisertib*	MLN8237	AURKA	Phase I-III	A second-generation, orally bioavailable, highly selective small molecule inhibitor of the serine/threonine protein kinase Aurora A kinase with potential antineoplastic activity. Alisertib binds to and inhibits Aurora A kinase, which may result in disruption of the assembly of the mitotic spindle apparatus, disruption of chromosome segregation, and inhibition of cell proliferation. Aurora A kinas…	NCT04085315	2021-10-04
ALLO 501*		CD19	Phase I&II	A preparation of allogeneic, frozen, 'off-the-shelf', universal transcription activator-like effector nuclease (TALEN)-engineered, gene-edited T-lymphocytes expressing a chimeric antigen receptor (CAR) targeting the tumor-associated antigen (TAA) CD19, with potential immunostimulating and antineoplastic activities. Using TALEN technology, the T-cell receptor (TCR) alpha chain and CD52 genes are d…		2021-10-04
ALLO 715*		TNFRSF17	Phase I	A preparation of allogeneic, ‘off-the-shelf’ (OTS), universal transcription activator-like effector nuclease (TALEN)-engineered, gene-edited T lymphocytes that have been transduced with a vector expressing a chimeric antigen receptor (CAR) containing a single chain variable fragment (scFv) derived from a monoclonal antibody specific for the human tumor-associated antigen (TAA) B-cell maturation a…		2021-10-04
ALLO-316*		CD70	Phase I	An off-the-shelf (OTS) preparation of human allogeneic T lymphocytes obtained from healthy donors that are engineered to express a chimeric antigen receptor (CAR) specific for the tumor-associated antigen (TAA) human cluster of differentiation 70 (CD70) and gene-edited with transcription activator-like effector nuclease (TALEN) to inactivate the endogenous T-cell receptor alpha constant (TRAC) an…		2021-10-04
Almonertinib*	AMEILE; HS-10296	EGFR	Phase I-III	Almonertinib (HS-10296) is an orally available, irreversible, third-generation EGFR tyrosine kinase inhibitor with high selectivity for EGFR-sensitizing and T790M resistance mutations. Almonertinib shows great inhibitory activity against T790M, T790M/L858R and T790M/Del19 (IC50: 0.37, 0.29 and 0.21 nM, respectively), and is less effective against wild type (3.39 nM). Almonertinib is used for the …	NCT04553887	2021-10-04
ALN-VSP*	ALN-VSP; ALN-VSP01; ALN-VSP02; ASC-06	KDR,FLT1,FLT4	Phase I	A lipid nanoparticle formulation containing two small interfering RNAs (siRNAs) for kinesin spindle protein (KSP) and vascular endothelial growth factor (VEGF) with potential antitumor activity. Upon intravenous administration, the siRNAs in KSP/VEGF siRNAs ALN-VSP02ALN bind to both KSP and VEGF messenger RNAs (mRNAs), preventing translation of KSP and VEGF proteins; this may result in growth inh…		2021-10-04
ALRN-6924*		MDM2	Phase I&II	An orally available inhibitor of both murine double minute 2 (MDM2) and murine double minute X (MDMX), with potential antineoplastic activity. Upon oral administration, ALRN-6924 binds to both MDM2 and MDMX and interferes with their interaction with the transcriptional activation domain of the tumor suppressor protein p53. By preventing MDM2-p53 and MDMX-p53 interactions, p53 activity is restored…	NCT04022876	2021-10-04
Alsevalimab*	FPA 150	VTCN1	Phase I&II	A fully human, glycoengineered monoclonal antibody targeting B7-H4 (V-set domain-containing T-cell activation inhibitor 1; VTCN1; B7x; B7S1) with potential antineoplastic and immune checkpoint inhibitory activities. Upon intravenous administration, anti-B7-H4 monoclonal antibody FPA150 binds to B7-H4 on the surface of tumor cells, thereby preventing B7-H4 binding to T cells and abrogating the B7-…		2021-10-04
ALT-P7*		ERBB2	Phase I	An antibody-drug conjugate (ADC) composed of the trastuzumab biobetter HM2 conjugated, in a site-specific manner, to monomethyl auristatin E (MMAE), an auristatin derivative and potent microtubule disrupting agent, with potential antineoplastic activity. Upon administration of ALT-P7, the antibody moiety targets and binds to human epidermal growth factor receptor 2 (HER2) on tumor cells. Upon ant…		2021-10-16
ALX 148*		CD47	Phase I-III	A variant of signal regulatory protein alpha (SIRPa) that antagonizes the human cell surface antigen CD47, with potential phagocytosis-inducing, immunostimulating and antineoplastic activities. Upon administration, ALX148 binds to CD47 expressed on tumor cells and prevents the interaction of CD47 with its ligand SIRPa, a protein expressed on phagocytic cells. This prevents CD47/SIRPa-mediated sig…		2021-10-04
AMB-05X*		CSF1R	Phase II	A human immunoglobulin G2 (IgG2) monoclonal antibody directed against the tyrosine kinase receptor colony stimulating factor 1 receptor (CSF1R; CSF-1R; M-CSFR; c-fms), also known as macrophage colony-stimulating factor receptor (M-CSFR) and CD115 (cluster of differentiation 115), with potential antineoplastic, anti-inflammatory, immunomodulating and anti-fibrotic activities. Upon administration, …		2021-10-16
AMC303*		CD44	Phase I	N/A		2021-10-16
Amcenestrant*	SAR439859	ESR1	Phase I-III	ERDs competitively antagonize and degrade the ER and can block signaling in ER-dependent tumors resistant to standard endocrine therapy (ET). This study (NCT03284957) investigates SAR439859, a potent oral SERD, in ER+/HER2- mBC. We present pooled dose escalation/expansion (Part A/B) data for SAR439859.	NCT04059484	2021-10-04
AMG 160*	AMG-160; anti-PSMAxanti-CD3-BiTE; anti-PSMAxanti-CD3-BiTE-bispecific-T-cell-engager	FOLH1	Phase I&II	A half-life extended (HLE), bispecific T-cell engager (BiTE) antibody composed of two single-chain variable fragments (scFv), one directed against the tumor-associated antigen (TAA) human prostate specific membrane antigen (PSMA), fused to one that is directed against the CD3 antigen found on T lymphocytes, with potential immunostimulating and antineoplastic activities. Upon administration of ant…		2021-10-04
AMG 232*	KRT-232	MDM2	Phase I-III	An orally available inhibitor of MDM2 (murine double minute 2), with potential antineoplastic activity. Upon oral administration, MDM2 inhibitor KRT-232 binds to the MDM2 protein and prevents its binding to the transcriptional activation domain of the tumor suppressor protein p53. By preventing this MDM2-p53 interaction, the transcriptional activity of p53 is restored. This leads to p53-mediated …	NCT03217266	2021-10-04
AMG 337*		MET	Phase I&II	An orally bioavailable inhibitor of the proto-oncogene c-Met with potential antineoplastic activity. c-Met inhibitor AMG 337 selectively binds to c-Met, thereby disrupting c-Met signal transduction pathways. This may induce cell death in tumor cells overexpressing c-Met protein or expressing constitutively activated c-Met protein. c-Met protein, the product of the proto-oncogene c-Met, is a recep…		2021-10-04
AMG 404*		PDCD1	Phase I&II	A human monoclonal antibody directed against the negative immunoregulatory human cell receptor programmed cell death protein 1 (PD-1; PDCD1; CD279), with potential immune checkpoint inhibitory and antineoplastic activities. Upon administration, anti-PD-1 monoclonal antibody AMG 404 targets, binds to and inhibits PD-1 and its downstream signaling pathways. This may restore immune function through …		2021-10-04
AMG 420*	BI 836909	TNFRSF17	Phase I-III	A short half-life bispecific T-cell engager (BiTE) antibody composed of two single-chain variable fragments (scFv), one directed against the tumor-associated antigen (TAA) human B-cell maturation antigen (BCMA; TNFRSF17), fused to one that is directed against the CD3 antigen found on T lymphocytes, with potential immunostimulating and antineoplastic activities. Upon administration of anti-BCMA/CD…		2021-10-04
AMG 562*		CD19	Phase I	A bispecific T-cell engager (BiTE) antibody composed of two single-chain variable fragments (scFv), one directed against the B-cell-specific membrane protein CD19, and another that is directed against the CD3 antigen found on T lymphocytes, with potential immunostimulating and antineoplastic activities. Upon administration, anti-CD19/CD3 BiTE antibody AMG 562 binds to both the CD3 antigen on cyto…		2021-10-04
AMG 595*		EGFR	Phase I	An immunoconjugate consisting of a human monoclonal antibody directed against the deletion-mutant of epidermal growth factor receptor, EGFRvIII, conjugated via a non-cleavable linker to the cytotoxic agent maytansinoid DM1, with potential antineoplastic activity. The monoclonal antibody moiety of this immunoconjugate binds to EGFRvIII on tumor cell surfaces. After internalization, the DM1 moiety …		2021-10-12
AMG 650*		KIF18A	Phase I	KIF18A is a mitotic kinesin motor protein that regulates chromosome positioning during cell division and is overexpressed in a subset of human cancers. TP53 mutant unstable aneuploid cancer cells with chromosomal instability (CIN) features are dependent on KIF18A motor activity to prevent lethal multipolar cell division. Preclinical data demonstrate that treatment with AMG 650; an oral, first in …		2021-10-16
AMG 757*		DLL3	Phase I&II	A bispecific T-cell engager (BiTE) antibody composed of two single-chain variable fragments (scFv), one directed against the tumor-associated antigen (TAA) delta-like protein 3 (DLL3) fused to one that is directed against the CD3 antigen found on T lymphocytes, with potential immunostimulating and antineoplastic activities. Upon administration of anti-DLL3/CD3 BiTE antibody AMG 757, this bispecif…		2021-10-04
AMG337*		MET	Phase I&II	An orally bioavailable inhibitor of the proto-oncogene c-Met with potential antineoplastic activity. c-Met inhibitor AMG 337 selectively binds to c-Met, thereby disrupting c-Met signal transduction pathways. This may induce cell death in tumor cells overexpressing c-Met protein or expressing constitutively activated c-Met protein. c-Met protein, the product of the proto-oncogene c-Met, is a recep…	NCT03147976	2021-10-04
AMG-650*		ESR1	Phase I	no info	NCT04293094	2021-10-04
AMXI-5001*		PARP1,PARP2	Phase I/II	oly (ADP-ribose) polymerase (PARP) has recently emerged as a central mediator in cancer resistance against numerous anticancer agents to include chemotherapeutic agents such as microtubule targeting agents and DNA damaging agents. Here, we describe AMXI-5001, a novel, highly potent dual PARP1/2 and microtubule polymerization inhibitor with favorable metabolic stability, oral bioavailability, and …	NCT04503265	2021-10-04
AN4005*		CD274	Phase I	N/A		2021-10-16
anbenitamab*	KN026	ERBB2	Phase I&II	An engineered Fc-based heterodimeric bispecific monoclonal antibody, derived from trastuzumab and pertuzumab, directed against two distinct epitopes of the extracellular dimerization domain of the tumor-associated antigen (TAA) human tyrosine kinase receptor epidermal growth factor receptor 2 (HER2; ErbB2; HER-2), with potential immunomodulating and antineoplastic activities. Upon administration,…		2021-10-16
Andecaliximab*	GS-5745	MMP9	Phase I-III	A humanized monoclonal antibody against matrix metalloproteinase 9 (MMP-9), with potential antineoplastic activity. Upon administration, anti-MMP-9 monoclonal antibody GS-5745 binds to MMP-9 and inhibits its enzymatic activity. This results in an inhibition of extracellular matrix protein degradation and, potentially, the inhibition of angiogenesis, tumor growth, invasion, and metastasis. MMP-9, …		2021-10-04
Anetumab Ravtansine*	BAY 94-9343	MSLN	Phase I&II	A fully human IgG1 monoclonal antibody directed against the cell surface glycoprotein mesothelin and conjugated to the maytansinoid DM4 with potential antineoplastic activity. The monoclonal antibody moiety of anetumab ravtansine targets and binds to the tumor associated antigen mesothelin; upon internalization, the DM4 moiety binds to tubulin and disrupts microtubule assembly/disassembly dynamic…		2021-10-04
ANG1005*		LRP1	Phase III	A peptide-drug conjugate containing the taxane paclitaxel covalently linked to the proprietary 19 amino acid peptide angiopep-2, in a 3:1 ratio, with potential antineoplastic activity. Upon administration, LRP-1-targeted peptide-drug conjugate GRN1005, via angiopep-2 moiety, binds to LRP-1 (low density lipoprotein receptor-related protein 1), which is highly expressed in blood brain barrier (BBB)…		2021-10-04
AO-176*		CD47	Phase I/II	A humanized immunoglobulin G2 (IgG2) monoclonal antibody targeting the human cell surface antigen CD47, with potential phagocytosis-inducing and antineoplastic activities. Upon administration, anti-CD47 monoclonal antibody AO-176 preferentially binds to CD47 on tumor cells because it exhibits enhanced binding at the acidic pH found in the tumor microenvironment (TME). This blocks the interaction …		2021-10-04
Apatinib *	Rivoceranib; YN968D1	KDR,FLT1,FLT4	Phase I-IV	An orally bioavailable, small-molecule receptor tyrosine kinase inhibitor with potential antiangiogenic and antineoplastic activities. Upon administration, rivoceranib selectively binds to and inhibits vascular endothelial growth factor receptor 2, which may inhibit VEGF-stimulated endothelial cell migration and proliferation and decrease tumor microvessel density. In addition, this agent mildly …	NCT03652857	2021-10-04
APG 115*		MDM2	Phase I&II	An orally available inhibitor of human homologminute 2 (HDM2; mouse double minute 2 homolog; MDM2), with potential antineoplastic activity. Upon oral administration, the p53-HDM2 protein-protein interaction inhibitor APG-115 binds to HDM2, preventing the binding of the HDM2 protein to the transcriptional activation domain of the tumor suppressor protein p53. By preventing this HDM2-p53 interactio…		2021-10-04
APG 1387*	APG-1387; SM-1387	XIAP	Phase I&II	A small molecule, second mitochondria-derived activator of caspases (SMAC)-mimetic targeting inhibitor of apoptosis proteins (IAPs) with potential apoptosis-inducing and antineoplastic activities. Upon administration, IAP inhibitor APG-1387 selectively binds to and inhibits the activity of IAPs including X chromosome-linked IAP (XIAP) and cellular IAPs 1 (c-IAP1) and 2 (c-IAP2). This may restore …		2021-10-04
APG 2449*		ALK,PTK2,ROS1	Phase I	An orally available kinase inhibitor of the receptor tyrosine kinase anaplastic lymphoma kinase (ALK), focal adhesion kinase (FAK) and the receptor tyrosine kinase C-ros oncogene 1 (ROS1), with potential antineoplastic activity. Upon administration, ALK/FAK/ROS1 inhibitor APG-2449 selectively binds to and inhibits ALK, FAK and ROS1 kinases. The inhibition leads to disruption of ALK-, FAK- and ROS…		2021-10-04
APG-115*		TP53,MDM2	Phase I&II	An orally available inhibitor of human homologminute 2 (HDM2; mouse double minute 2 homolog; MDM2), with potential antineoplastic activity. Upon oral administration, the p53-HDM2 protein-protein interaction inhibitor APG-115 binds to HDM2, preventing the binding of the HDM2 protein to the transcriptional activation domain of the tumor suppressor protein p53. By preventing this HDM2-p53 interactio…		2021-10-16
APG-2575*		BCL2	Phase I&II	An orally bioavailable and selective inhibitor of the anti-apoptotic protein B-cell lymphoma 2 (Bcl-2), with potential pro-apoptotic and antineoplastic activities. Upon oral administration, Bcl-2 inhibitor APG 2575 targets, binds to and inhibits the activity of Bcl-2. This restores apoptotic processes in tumor cells. Bcl-2 is overexpressed in many cancers and plays an important role in the negati…		2021-10-16
APL-101*		MET	Phase I&II	APL-101 is a novel, highly selective small molecule c-Met inhibitor (c-METi) that targets the c-Met-dysregulated pathway in several tumors. APL-101 has demonstrated tumor inhibitory effect in a variety of human primary gastric, hepatic, pancreatic and lung tumor xenograft animal models with c-Met dysregulations. c-Met, which is also known as the hepatocyte growth factor receptor, or HGFR, is a si…	NCT03175224	2021-10-04
APL-1202*		METAP2	Phase I-III	An orally available inhibitor of methionine aminopeptidase II type (MetAP2) with potential antiangiogenic and antineoplastic activities. Upon administration, APL-1202 binds to and reversibly inhibits MetAP2, thereby preventing MetAP2-mediated signal transduction pathways. This may suppress endothelial cell growth and inhibit tumor angiogenesis, resulting in tumor cell death. MetAP2, a member of t…		2021-10-04
APN-431*		CBLB	no development reported			2021-10-04
APTO 253*	APTO-253; LOR-253; LOR-253 HCl; LT-253	MTF1	Phase I	The hydrochloride salt of a small molecule inhibitor of human metal-regulatory transcription factor 1 (MTF-1) with potential antitumor activity. MTF-1 inhibitor APTO-253 inhibits MTF-1 activity and thereby induces the expression of MTF-1 dependent tumor suppressor factor Kruppel like factor 4 (KLF4). This subsequently leads to the downregulation of cyclin D1, blocking cell cycle progression and p…		2021-10-04
APVO 436*		IL3RA	Phase I	An immunoglobulin Fc-modified bispecific monoclonal antibody against the tumor-associated antigen (TAA) CD123 and the human T-cell surface antigen CD3 bispecific monoclonal antibody, with potential immunostimulatory and antineoplastic activities. Upon administration, anti-CD123/CD3 monoclonal antibody APVO436 simultaneously binds to both CD3-expressing T cells and CD123-expressing cancer cells, t…		2021-10-04
APX 3330*		APEX1	Phase I&II	An orally bioavailable inhibitor of apurinic/apyrimidinic endonuclease 1/reduction-oxidation (redox) effector factor-1 (APE1/Ref-1; APEX1), with potential anti-angiogenic and antineoplastic activities. Upon administration, the APE1/Ref-1 Inhibitor APX3330 selectively targets and binds to APE1/Ref-1. This inhibits the redox-dependent signaling activity of APE1/Ref-1, by preventing the reduction an…		2021-10-04
APX005M*		CD40	Phase I&II	APX005M is a humanized immunoglobulin (Ig)G1-agonistic monoclonal antibody (mAb) that binds to CD40.APX005M binds to both human and cynomolgus monkey CD40 with high affinity, triggering activation of antigen-presenting cells (APCs)(including B cells, monocytes, and dendritic cells [DCs])andTcells, as well asstimulating cytokine release from both human and monkey lymphocytes and monocytes.APX005M…	NCT03389802	2021-10-04
Archexin*		AKT1	Phase I&II			2021-10-05
ARO HIF2*	ARO-HIF2	EPAS1	Phase I	An RNA interference (RNAi) targeting hypoxia-inducible factor 2alpha (HIF-2a), with potential antineoplastic activity. Upon administration of HIF2a RNAi ARO-HIF2, the agent binds to and neutralizes mRNA HIF2a, thereby preventing the production of HIF2a. This may lead to an inhibition of tumor cell proliferation. HIF2a, overexpressed in certain cell types, plays a key role in proliferation, progre…		2021-10-05
ARQ 531*	MK-1026	BTK	Phase I&II	An orally available reversible inhibitor of Bruton's tyrosine kinase (BTK; Bruton agammaglobulinemia tyrosine kinase), with potential antineoplastic activity. Upon administration, ARQ 531 non-covalently binds to and inhibits the activity of both the wild-type and the C481S mutated form of BTK, a resistance mutation in the BTK active site in which cysteine is substituted for serine at residue 481.…	NCT03162536	2021-10-05
ARQ751*		AKT1,AKT2,AKT3	Phase I	An orally bioavailable pan inhibitor of the serine/threonine protein kinase AKT (protein kinase B) enzyme family with potential antineoplastic activity. Upon oral administration, AKT inhibitor ARQ 751 selectively binds to and inhibits the activity of the AKT isoforms 1, 2 and 3, which may result in the inhibition of the phosphatidylinositol 3-kinase (PI3K)/AKT signaling pathway. This may lead to …	NCT02761694	2021-10-05
ARRY 461*	PF-07284890	CD47	Phase I	An antibody targeting human signal-regulatory protein alpha (SIRPa; CD172a), with potential immune checkpoint inhibitory, phagocytosis-inducing and antineoplastic activities. Upon administration, anti-SIRPa antibody FSI-189 targets and binds to SIRPa, a cell surface protein expressed on macrophages, thereby blocking the interaction between SIRPa and cluster of differentiation 47 (CD47) expressed …	NCT04543188	2021-10-05
ARRY-382*		CSF1R	Phase I&II	A small molecule and orally available inhibitor of colony-stimulating factor-1 receptor (CSF1R; cFMS) with potential antineoplastic activity. cFMS tyrosine kinase inhibitor ARRY-382 binds to and inhibits the activity of cFMS. By preventing colony-stimulating factor-1 (CSF-1)-cFMS signaling, this agent may inhibit tumor cell proliferation in cFMS-overexpressing tumor cells. cFMS, a tyrosine kinase…		2021-10-16
ARV 110*		AR	Phase I/II	An orally available selective androgen receptor (AR)-targeted protein degrader, using the proteolysis targeting chimera (PROTAC) technology, with potential antineoplastic activity. ARV-110 is composed of an AR ligand attached to an E3 ligase recognition moiety. Upon oral administration, ARV-110 targets and binds to the AR ligand binding domain. E3 ligase is recruited to the AR by the E3 ligase re…		2021-10-05
ARV-471*		ESR1	Phase I/II	An orally available hetero-bifunctional molecule and selective estrogen receptor (ER) alpha-targeted protein degrader, using the proteolysis targeting chimera (PROTAC) technology, with potential antineoplastic activity. ARV-471 is composed of an ER alpha ligand attached to an E3 ligase recognition moiety. Upon oral administration, ARV-471 targets and binds to the ER ligand binding domain on ER al…		2021-10-05
ARX517*		FOLH1	Phase I	An antibody-drug conjugate (ADC) containing a humanized immunoglobulin G1 kappa (IgG1k) monoclonal antibody directed against prostate-specific membrane antigen (PSMA) and site-specifically conjugated to two of the microtubule-disrupting toxin amberstatin (AS269), with potential antineoplastic activity. Upon administration of anti-PSMA ADC ARX517, the monoclonal antibody moiety selectively binds t…		2021-10-16
ARX788*		ERBB2	Phase I&II	An antibody-drug conjugate (ADC) composed of a monoclonal antibody targeting human epidermal growth factor receptor 2 (EGFR2; HER2) site-specifically conjugated, via the non-natural amino acid linker para-acetyl-phenylalanine (pAcF), to the auristatin analog and potent microtubule inhibitor monomethyl auristatin F (MMAF), with potential antineoplastic activity. Upon administration of anti-HER2 AD…		2021-10-12
asciminib*	ABL001	DLL4,KDR	Phase I-III	An orally bioavailable, allosteric Bcr-Abl tyrosine kinase inhibitor with potential antineoplastic activity. Designed to overcome resistance, asciminib binds to the Abl portion of the Bcr-Abl fusion protein at a location that is distinct from the ATP-binding domain. This binding results in the inhibition of Bcr-Abl-mediated proliferation and enhanced apoptosis of Philadelphia chromosome-positive …		2021-10-05
ASN003*		BRAF,PTEN,PIK3CA	Phase I	A selective inhibitor of mutated forms of B-RAF kinase at amino acid position 600 (BRAFV600), including BRAFV600E, the alpha, delta and, to a lesser extent, beta isoforms of phosphatidylinositide 3-kinase (PI3K), including mutated forms of PI3KCA, which encodes the p110-alpha catalytic subunit of the class I PI3K, and the phosphatase and tensin homologs (PTEN) with loss-of-function mutation, with…	NCT02961283	2021-10-05
ASP1650*	ASP-1650	CLDN6	Phase II	A monoclonal antibody directed against the cell surface protein claudin 6 (CLDN6), with potential immunostimulating and antineoplastic activities. Upon administration, the anti-CLDN6 monoclonal antibody IMAB027 binds to CLDN-6 and may stimulate the immune system to exert both an antibody-dependent cellular cytotoxicity (ADCC) and a complement-dependent cytotoxicity (CDC)-mediated immune response …		2021-10-05
ASTX029*		MAPK1,MAPK3	Phase I&II	An orally bioavailable inhibitor of the extracellular signal-regulated kinases (ERK) 1 and 2, with potential antineoplastic activity. Upon administration, ASTX029 specifically binds to and inhibits both ERK 1 and 2, thereby preventing the activation of mitogen-activated protein kinase (MAPK)/ERK-mediated signal transduction pathways. This results in the inhibition of ERK-dependent tumor cell prol…		2021-10-05
ASTX295*		MDM2	Phase I/II	An orally available, small molecule inhibitor of the human homolog of murine double minute 2 (MDM2; HDM2), with potential antineoplastic activity. Upon oral administration, MDM2 antagonist ASTX295 targets and binds to MDM2 protein and prevents its binding to the transcriptional activation domain of the tumor suppressor protein p53. This prevents p53 proteasomal degradation and restores the transc…		2021-10-16
AT7519*		CDK1,CDK2,CDK4,CDK5,CDK6,CDK9	Phase I&II	An orally bioavailable small molecule with potential antineoplastic activity. AT7519M selectively binds to and inhibits cyclin dependent kinases (CDKs), which may result in cell cycle arrest, induction of apoptosis, and inhibition of tumor cell proliferation. CDKs are serine/theronine kinases involved in regulation of the cell cycle and may be overexpressed in some types of cancer cells.		2021-10-16
Atamparib*	RBN-2397	TIPARP	Phase I	An orally available small molecule inhibitor of the nuclear enzyme poly (ADP-ribose) polymerase (PARP) 7, with potential immunomodulating and antineoplastic activities. Upon oral administration,atamparib selectively binds to PARP7 and restores interferon (type 1) signaling. This may lead to the induction of both innate and adaptive immune responses, and the inhibition of tumor growth and prolifer…		2021-10-16
ATG 019*	ATG-019; KPT-9274	PAK4,NAMPT	Phase I	An orally bioavailable inhibitor of both the serine/threonine kinase P21-activated kinase 4 (PAK4) and the nicotinamide adenine dinucleotide (NAD)-synthesizing enzyme nicotinamide phosphoribosyltransferase (NAMPT; NAMPRTase), with potential antineoplastic activity. Upon administration, ATG-019 allosterically binds to, destabilizes and causes degradation of PAK4. This inhibits PAK4-mediated signal…		2021-10-05
ATG-101*		CD274	Phase I			2021-10-16
AV 203*		ERBB3	Phase I	A humanized monoclonal antibody (MoAb) directed against the human receptor tyrosine-protein kinase ErbB-3 (HER3) with potential antineoplastic activity. Anti-ErbB3 MoAb AV-203 binds to and inhibits both ligand neuregulin-1 (NRG-1)-dependent and ligand-independent ErbB3 activation, which may result in inhibition of ErbB3-dependent PI3K/Akt signaling and may lead to inhibition of cellular prolifera…		2021-10-05
avitinib maleate*	AC0010MA	EGFR	Phase I-III	The maleate salt form of avitinib, an orally available, irreversible, epidermal growth factor receptor (EGFR) mutant-selective inhibitor, with potential antineoplastic activity. Upon oral administration, avitinib covalently binds to and inhibits the activity of mutant forms of EGFR, including the drug-resistant T790M EGFR mutant, which prevents signaling mediated by mutant forms of EGFR. This may…	NCT02448251	2021-10-05
axatilimab*	SNDX-6352	CSF1R	Phase I&II	A humanized immunoglobulin (Ig) G4 monoclonal antibody directed against colony-stimulating factor 1 receptor (CSF-1R), with potential antineoplastic activity. Upon intravenous administration, axatilimab binds to the ligand binding domain of CSF-1R, preventing binding and consequent activation by its natural ligands, IL-34 and colony-stimulating factor 1 (CSF-1). Inhibition of CSF-1R activation ma…		2021-10-16
AZD0466*	AZD4320	BCL2,BCL2L1	Phase I&II	A drug-dendrimer conjugate composed of a B-cell lymphoma 2 (Bcl-2)/Bcl-XL inhibitor AZD4320 that is chemically conjugated to a proprietary 5-generation pegylated poly-lysine dendrimer via a hydrolytically labile linker, with potential pro-apoptotic and antineoplastic activities. Upon administration of AZD0466, AZD4320 is released through hydrolytic cleavage of the linker. AZD4320 is a Bcl2-homolo…		2021-10-05
AZD1390*		ATM	Phase I	AZD1390 is a highly potent brain penetrant ATM (Ataxia telangiectasia mutant) kinase inhibitor that blocks ATM-dependent signaling and repair of DNA double strand breaks (DSBs) in the genome. AZD1390 therefore exhibits powerful activity in combination with agents such as irradiation and chemotherapies that induce DSBs. ATM inhibition may also generate an exploitable DDR dependency against tumour …	NCT03423628	2021-10-05
AZD1480*		JAK2	Phase I	An orally bioavailable inhibitor of Janus-associated kinase 2 (JAK2) with potential antineoplastic activity. JAK2 inhibitor AZD1480 inhibits JAK2 activation, leading to the inhibition of the JAK/STAT (signal transducer and activator of transcription) signaling including activation of STAT3. This may lead to induction of tumor cell apoptosis and a decrease in cellular proliferation. JAK2, often up…		2021-10-12
AZD4205*		JAK1	Phase I&II	An orally available inhibitor of Janus-associated kinase 1 (JAK1), with potential antineoplastic activity. Upon oral administration, AZD4205 inhibits JAK-dependent signaling and may lead to an inhibition of cellular proliferation in JAK1-overexpressing tumor cells. The JAK-STAT (signal transducer and activator of transcription) signaling pathway is a major mediator of cytokine activity and is oft…		2021-10-12
AZD4547*	ABSK-091	FGFR1,FGFR2,FGFR3	Phase I-III	An orally bioavailable inhibitor of the fibroblast growth factor receptor (FGFR) with potential antineoplastic activity. FGFR inhibitor AZD4547 binds to and inhibits FGFR, which may result in the inhibition of FGFR-related signal transduction pathways, and, so, the inhibition of tumor cell proliferation and tumor cell death. FGFR, up-regulated in many tumor cell types, is a receptor tyrosine kina…	NCT04439240	2021-10-05
AZD4573*		CDK9	Phase I	A selective, short-acting inhibitor of the serine/threonine cyclin-dependent kinase 9 (CDK9), the catalytic subunit of the RNA polymerase II (RNA Pol II) elongation factor positive transcription elongation factor b (PTEF-b; PTEFb), with potential antineoplastic activity. Upon intravenous administration, AZD4573 binds to and blocks the phosphorylation and kinase activity of CDK9, thereby preventin…		2021-10-05
AZD4785*		KRAS	Phase I	A proprietary formulation composed of a high affinity antisense oligonucleotide (ASO) that contains 2'-4' constrained ethyl residues (cEt) and targets KRAS (K-RAS) transcripts, with potential antineoplastic activity. Upon intravenous administration, cEt KRAS antisense oligonucleotide AZD4785 targets and binds, with high affinity, to a unique genetic sequence within KRAS messenger RNA (mRNA), ther…	NCT03101839	2021-10-05
AZD5153*		BRD4	Phase I&II	An orally bioavailable bivalent inhibitor of bromodomain-containing protein 4 (BRD4), with potential antineoplastic activity. Upon oral administration, the BRD4 inhibitor AZD5153 selectively binds to the acetylated lysine recognition motifs in two bromodomains in the BRD4 protein, thereby preventing the binding of BRD4 to acetylated lysines on histones. This disrupts chromatin remodeling and dysr…		2021-10-16
AZD-5305*		PARP1,PARP2	Phase I/II	An orally bioavailable inhibitor of the nuclear enzyme poly(ADP-ribose) polymerase (PARP), with potential chemo/radiosensitizing and antineoplastic activities. Upon administration, PARP inhibitor AZD5305 selectively targets and binds to PARP and prevents PARP-mediated DNA repair of single-strand DNA breaks via the base-excision repair pathway. This enhances the accumulation of DNA strand breaks a…		2021-10-16
AZD5991*		MCL1	Phase I	An inhibitor of induced myeloid leukemia cell differentiation protein (myeloid cell leukemia-1; Mcl-1; Bcl2-L-3), with potential pro-apoptotic and antineoplastic activities. Upon administration, AZD5991 binds to Mcl-1, thereby preventing the binding of Mcl-1 to and inactivation of certain pro-apoptotic proteins, and promoting apoptosis of cells overexpressing Mcl-1. Mcl-1, an anti-apoptotic prote…		2021-10-05
AZD8186*		PIK3CB	Phase I&II	An inhibitor of the beta isoform of phosphoinositide-3 kinase (PI3K), with potential antineoplastic activity. Upon administration, PI3Kbeta inhibitor AZD8186 selectively inhibits the activity of PI3Kbeta in the PI3K/Akt/mTOR signaling pathway, which may result in a decrease of tumor cell proliferation. It also induces cell death in PI3K-expressing cancer cells. By specifically targeting class I P…		2021-10-05
AZD9496*		ESR1	Phase I	An orally available selective estrogen receptor degrader (SERD), with potential antineoplastic activity. Upon administration, SERD AZD9496 binds to the estrogen receptor (ER) and induces a conformational change that results in the degradation of the receptor. This prevents ER-mediated signaling and inhibits the growth and survival of ER-expressing cancer cells.		2021-10-16
AZD9833*		ESR1	Phase I-III	An orally available selective estrogen receptor degrader (SERD), with potential antineoplastic activity. Upon administration, SERD AZD9833 binds to the estrogen receptor (ER) and induces a conformational change that results in the degradation of the receptor. This prevents ER-mediated signaling and inhibits the growth and survival of ER-expressing cancer cells.		2021-10-16
BA 3011*		AXL	Phase I&II	A trifunctional bispecific monoclonal antibody with potential antineoplastic activity. Catumaxomab has two antigen-recognition sites: one for human CD3, a T cell surface antigen; and one for human epithelial cell adhesion molecule (EpCAM), a cell surface antigen expressed by a variety of epithelial tumor cells. In addition, the modified Fc portion of this antibody binds Fc receptors on antingen p…		2021-10-05
balixafortide*	POL6326	CXCR4	Phase I-III	An orally bioavailable inhibitor of CXC chemokine receptor 4 (CXCR4) with receptor binding and hematopoietic stem cell-mobilization activities. Balixafortide binds to the chemokine receptor CXCR4, thereby preventing the binding of stromal derived factor-1 (SDF-1 or CXCL12) to the CXCR4 receptor and subsequent receptor activation. This may induce the mobilization of hematopoietic stem and progenit…		2021-10-16
barasertib*	AZD2811; AZD1152	AURKB	Phase I-III	An orally bioavailable, small-molecule, dihydrogen phosphate prodrug of the pyrazoloquinazoline Aurora kinase inhibitor AZD1152–hydroxyquinazoline pyrazol anilide (AZD1152-HQPA) with potential antineoplastic activity. Upon administration and rapid conversion from the prodrug form in plasma, barasertib specifically binds to and inhibits Aurora kinase B, which results in the disruption of spindle c…		2021-10-05
Barecetamab*	ISU-104	ERBB3	Phase I	A fully human antibody directed against the receptor tyrosine-protein kinase erbB-3 (ErbB3; HER3) with potential antineoplastic activity. Upon intravenous administration, anti-ErbB3 antibody ISU104 targets and binds to domain 3 and weakly interacts with domain 1 of ErbB3. This prevents heregulin (HRG) binding and blocks dimerization of ErbB3, thereby inactivating ErbB3 downstream signaling. ISU10…		2021-10-05
BAT 8001*		ERBB2	Phase I-III	An antibody-drug conjugate (ADC) composed of a monoclonal antibody directed against the tumor-associated antigen (TAA) human epidermal growth factor receptor 2 (EGFR2; HER2; ErbB2) conjugated via an uncleavable linker to an as of yet undisclosed maytansine derivative, with potential antineoplastic activity. Upon administration of the anti-HER2 ADC BAT8001, the anti-HER2 monoclonal antibody target…		2021-10-05
Batiraxcept*	AVB-S6-500	AXL	Phase I-III	A soluble fusion protein comprised of the extracellular domain of the receptor tyrosine kinase (RTK) AXL (UFO) fused to a human immunoglobulin G1 (IgG1) Fc domain, with potential antineoplastic activity. Upon administration, AXL Fc fusion protein AVB-S6-500 selectively binds to growth arrest-specific protein 6 (GAS6), the endogenous ligand for AXL. This may inhibit GAS6/AXL-mediated signaling, wh…		2021-10-05
BAY1143269*		EIF4E	Phase I	An orally bioavailable inhibitor of mitogen-activated protein kinase interacting serine/threonine-protein kinase 1 (MKNK1), with potential antineoplastic activity. Upon oral administration, MKNK1 inhibitor BAY 1143269 binds to MKNK1, thereby preventing its activation and the downstream MKNK1-mediated phosphorylation and activation of eukaryotic translation initiation factor 4E (eIF4E). As eIF4E e…		2021-10-05
BAY1251152*		CDK9	Phase I	An inhibitor of cyclin-dependent kinase 9 (CDK9), the catalytic subunit of the RNA polymerase II (RNA Pol II) elongation factor positive transcription elongation factor b (PTEF- b; PTEFb), with potential antineoplastic activity. Upon administration, VIP152 binds to and blocks the phosphorylation and kinase activity of CDK9, thereby preventing PTEFb-mediated activation of RNA Pol II and leading to…		2021-10-16
BAY1436032*		IDH1	Phase I	An orally available pan-inhibitor of mutant forms of the metabolic enzyme isocitrate dehydrogenase type 1 (IDH1; IDH-1; IDH1 [NADP+] soluble), including forms with mutations of arginine 132 (IDH1(R132)), with potential antineoplastic activity. Upon administration, pan-mutant-IDH-1 inhibitor BAY-1436032 specifically inhibits the activity of IDH1 mutant forms, which prevents the formation of the on…	NCT03127735	2021-10-05
BAY1862864*		CD22	Phase I	N/A		2021-10-16
BAY2315497*		FOLH1	Phase I	A radioimmunoconjugate consisting of a monoclonal antibody targeting the tumor-associated antigen (TAA) human prostate-specific membrane antigen (PSMA) and labeled, via a 3-hydroxypyridin-2-one (3,2-HOPO) chelator, with the alpha-emitting radioisotope thorium Th 227, with potential antineoplastic activity. Upon administration, the monoclonal antibody moiety of BAY 2315497 targets and specifically…		2021-10-05
BAY2701438*		ERBB2	Phase I			2021-10-05
BAY2701439*		ERBB2	Phase I	A radioimmunoconjugate consisting of a monoclonal antibody targeting the tyrosine kinase receptor epidermal growth factor receptor 2 (HER2; ErbB2) and labeled with the alpha-emitting radioisotope thorium Th 227, with potential antineoplastic activity. Upon administration, the monoclonal antibody moiety of BAY2701439 targets and specifically binds to HER2 on tumor cells, delivering a cytotoxic dos…		2021-10-05
BAY2701439*		ERBB2	Phase I	A radioimmunoconjugate consisting of a monoclonal antibody targeting the tyrosine kinase receptor epidermal growth factor receptor 2 (HER2; ErbB2) and labeled with the alpha-emitting radioisotope thorium Th 227, with potential antineoplastic activity. Upon administration, the monoclonal antibody moiety of BAY2701439 targets and specifically binds to HER2 on tumor cells, delivering a cytotoxic dos…		2021-10-05
BBP398*	IACS15509	PTPN11	Phase I	An orally bioavailable inhibitor of protein tyrosine phosphatase (PTP) non-receptor type 11 (SHP2; Src homology region 2 domain phosphatase; PTPN11), with potential antineoplastic activity. Upon oral administration, SHP2 inhibitor BBP-398 targets, allosterically binds to and inhibits the activity of SHP2. This prevents SHP2-mediated signaling, inhibits MAPK signaling and prevents growth of SHP2-e…		2021-10-16
BBT-176*		EGFR	Phase I/II	A fourth-generation, orally bioavailable, mutant-selective, epidermal growth factor receptor (EGFR) inhibitor, with potential antineoplastic activity. Upon oral administration, EGFR mutant-selective inhibitor BBT-176 targets, binds to, and inhibits the activity of EGFR with C797S triple mutations including Del19/T790M/C797S and L858R/T790M/C797S, thereby preventing EGFR-mediated signaling. This m…		2021-10-16
BCA101*		EGFR,TGFB1	Phase I	A bifunctional monoclonal antibody targeting both the receptor tyrosine kinase epidermal growth factor receptor (EGFR) and the pro-inflammatory cytokine human transforming growth factor beta (TGF-beta; TGFb), with potential antineoplastic activity. Upon administration of EGFR/TGFb fusion monoclonal antibody BCA101, the anti-EGFR moiety targets, binds to and prevents activation of EGFR-mediated si…		2021-10-05
BCD-115*		CDK8,CDK19	Phase I	An orally bioavailable inhibitor of cyclin dependent kinases 8 and 19 (CDK8/19), with potential antineoplastic and chemoprotective activities. Upon oral administration, CDK8/19 inhibitor BCD 115 binds to and inhibits the activity of CDK8/19, which prevents activation of CDK8/19-mediated oncogenic signaling pathways, blocks selective transcription of certain tumor promoting genes, and inhibits pro…		2021-10-16
BCD-147*		ERBB2	Phase I	First-In-Human Study to Evaluate Safety And Pharmacokinetics of Single Escalating Doses of BCD-147 (Bispecific Anti-HER2/HER2 Antibody) in ...		2021-10-16
BDC 1001*		ERBB2	Phase I/II	An immune stimulating antibody conjugate (ISAC) consisting of trastuzumab, an anti-human epidermal growth factor receptor 2 (HER2) monoclonal antibody, conjugated to a Toll-like receptor (TLR) 7/8 dual agonist, with potential immunostimulating and antineoplastic activities. Upon administration of trastuzumab-TLR 7/8 agonist BDC-1001, the trastuzumab moiety targets and binds to HER2 expressed on t…		2021-10-05
BDTX-189*		EGFR,ERBB2	Phase I/II	An orally bioavailable, irreversible, selective, small-molecule inhibitor of certain oncogenic driver, allosteric mutations of the ErbB receptor tyrosine kinases epidermal growth factor receptor (EGFR/ErbB1) and human epidermal growth factor receptor 2 (HER2/neu or ErbB2), including extracellular domain allosteric mutations of HER2, and EGFR and HER2 exon 20 insertion mutations, with potential an…	NCT04209465	2021-10-05
Belvarafenib*	HM95573	BRAF,NRAS,KRAS,RAF1	Phase I&II	An orally available inhibitor of members of the Raf family of serine/threonine protein kinases, with potential antineoplastic activity. Upon administration, belvarafenib binds to and inhibits the B-Raf mutant V600E and C-Raf. This inhibits B-Raf V600E- and C-Raf-mediated signal transduction pathways, thereby inhibiting tumor cell growth of susceptible tumor cells. In addition, belvarafenib may al…		2021-10-05
Bemarituzumab*	FPA144	FGFR2	Phase I&II	A glycoengineered, humanized monoclonal antibody directed against the fibroblast growth factor receptor type 2b (FGFR2b), with potential antineoplastic activity. Upon administration, bemarituzumab specifically binds to and inhibits FGFR2b on tumor cell surfaces, which prevents FGFR2 from binding to its ligands, FGFR2b activation and the activation of FGFR2b-mediated signal transduction pathways. …		2021-10-05
Bemcentinib*	BGB324	AXL	Phase I&II	An orally available and selective inhibitor of the AXL receptor tyrosine kinase (UFO), with potential antineoplastic activity. Upon administration, BGB324 targets and binds to the intracellular catalytic kinase domain of AXL and prevents its activity. This blocks AXL-mediated signal transduction pathways and inhibits the epithelial-mesenchymal transition (EMT), which, in turn, inhibits tumor cell…	NCT02424617	2021-10-05
Bermekimab*	CA-18C3; CV-18C3; Human IGG1 monoclonal antibody specific for human interleukin-1 alpha; Hutruo; JNJ-77474462; MAB-p1; RA-18C3; T2-18C3; Xilonix	IL1A	Phase I-III	A "true human" (cloned from human B lymphocytes) monoclonal antibody directed against interleukin-1 alpha (IL1a) with potential antineoplastic activity. Anti-IL-1 alpha monoclonal antibody CA-18C3 binds to IL1a and may block the activity of IL1a. IL1a, an inflammatory mediator, plays a key role in interleukin-mediated tumor cell activity such as angiogenesis, tissue matrix remodeling, metastasis …		2021-10-05
Berzosertib*	VX-970; M6620	ATR	Phase I&II	An inhibitor of ataxia telangiectasia and rad3-related (ATR) kinase, a DNA damage response kinase, with potential antineoplastic activity. Upon administration, berzosertib selectively binds to and inhibits ATR kinase activity and prevents ATR-mediated signaling in the ATR-checkpoint kinase 1 (Chk1) signaling pathway. This prevents DNA damage checkpoint activation, disrupts DNA damage repair, and …	NCT04266912	2021-10-05
BGB-10188 *	BGB 10188	PIK3CD	Phase I/II	An orally available selective inhibitor of the delta isoform of phosphatidylinositol 3-kinase (PI3-kinase subunit delta; PI3K-delta; PI3Kdelta), with potential antineoplastic activity. Upon oral administration, PI3K-delta inhibitor BGB-10188 selectively binds to and inhibits PI3K-delta and prevents the activation of the PI3K/AKT signaling pathway. This decreases proliferation of and induces cell …		2021-10-05
BGB-16673*		BTK	Phase I	N/A		2021-10-16
BGB3245*		BRAF	Phase I	An orally available inhibitor of both monomer and dimer forms of activating mutations of the serine/threonine-protein kinase BRAF (B-raf) protein, including V600 BRAF mutations, non-V600 BRAF mutations, and RAF fusions, with potential antineoplastic activity. Upon administration, BRAF inhibitor BGB-3245 targets and binds to both monomeric and dimeric forms of activating BRAF mutations and fusions…	NCT04249843	2021-10-05
BGB-3245*		BRAF	Phase I&II	An orally available inhibitor of both monomer and dimer forms of activating mutations of the serine/threonine-protein kinase BRAF (B-raf) protein, including V600 BRAF mutations, non-V600 BRAF mutations, and RAF fusions, with potential antineoplastic activity. Upon administration, BRAF inhibitor BGB-3245 targets and binds to both monomeric and dimeric forms of activating BRAF mutations and fusions…		2021-10-05
BHQ-880 *	Anti-DKK1 mAb; Anti-DKKK-1 neutralising antibody (BHQ880); BHQ-880	DKK1	Phase I&II	A humanized monoclonal antibody directed against Wnt antagonist Dickkopf-1 (DKK1) with potential anti-osteolytic activity. Anti-DKK1 monoclonal antibody BHQ880 binds to and inhibits DKK1, enhancing signaling through the Wnt pathway, which may result in osteoblast differentiation and activation within the bone matrix and the reversal of tumor-induced osteolytic disease. DKK! is a potent Wnt signal…		2021-10-05
BI 1701963*		KRAS,SOS1	Phase I	An orally available protein-protein interaction (PPI) inhibitor that targets the guanine nucleotide exchange factor Son of sevenless homolog 1 (SOS1), with potential antineoplastic activity. Upon oral administration, pan-KRAS inhibitor BI 1701963 selectively targets and binds to SOS1, thereby preventing the interaction of SOS1 with Kirsten rat sarcoma viral oncogene homolog (KRAS) in the guanosin…	NCT04627142	2021-10-05
BI 1810631*		ERBB2	Phase I			2021-10-05
BI 1823911*		KRAS	Phase I			2021-10-05
BI 3011441*	LNP3794	MAP2K1	Phase I	An orally bioavailable, small-molecule, allosteric inhibitor of mitogen-activated protein kinase kinase (MAP2K; MAPKK; MEK), with potential antineoplastic activity. Upon oral administration, MEK inhibitor BI 3011441 specifically targets, binds to and inhibits the catalytic activity of MEK, thereby inhibiting the activation of MEK-dependent effector proteins including extracellular signal-regulate…		2021-10-16
BI 754091*		PDCD1	Phase I&II	A monoclonal antibody directed against the negative immunoregulatory human cell surface receptor programmed cell death protein 1 (PD-1; PDCD1), with immune checkpoint inhibitory and antineoplastic activities. Upon administration, BI 754091 selectively binds to and blocks the activation of PD-1, an immunoglobulin (Ig) superfamily transmembrane protein, by its ligands programmed cell death ligand 1…	NCT02952248	2021-10-05
BI 836826*		CD37	Phase I&II	An Fc-engineered, chimeric immunoglobulin (Ig) G1 monoclonal antibody against the tumor-associated antigen (TAA) CD37, with potential antineoplastic activity. Upon administration, the anti-CD37 monoclonal antibody BI 836826 both activates the immune system to induce an antibody-dependent cell-mediated cytotoxicity (ADCC) against CD37-overexpressing tumor cells and induces apoptosis in these tumor…		2021-10-05
BI 836858*		CD33	Phase I&II	An engineered, fully human, immunoglobulin (Ig) G1 anti-CD33 monoclonal antibody, with potential antineoplastic activity. Upon administration, anti-CD33 monoclonal antibody BI 836858 induces an antibody-dependent cellular cytotoxicity (ADCC) against CD33-expressing tumor cells, leading to cell death. CD33, a cell surface antigen expressed on normal non-pluripotent hematopoietic stem cells, is ove…	NCT03013998	2021-10-05
BI 853520*	IN 10018	PTK2	Phase I			2021-10-05
BI 894999*		BET	Phase I			2021-10-16
BI 905711*		CDH17	Phase I	A tetravalent bispecific antibody targeting both the pro-apoptotic death receptor tumor necrosis factor (TNF)-related apoptosis-inducing ligand (TRAIL) receptor 2 (TRAILR2; death receptor 5; DR5) and cadherin-17 (CDH17), with potential pro-apoptotic and antineoplastic activities. Upon administration of anti-TRAILR2/CDH17 tetravalent bispecific antibody BI 905711, the antibody targets and binds to…		2021-10-16
BI 907828*		TP53,MDM2	Phase I	An orally available inhibitor of murine double minute 2 (MDM2), with potential antineoplastic activity. Upon oral administration, BI 907828 binds to MDM2 protein and prevents its binding to the transcriptional activation domain of the tumor suppressor protein p53. By preventing MDM2-p53 interaction, the transcriptional activity of p53 is restored. This leads to p53-mediated induction of tumor cel…		2021-10-16
BI-754091*		PDCD1	Phase I&II	A monoclonal antibody directed against the negative immunoregulatory human cell surface receptor programmed cell death protein 1 (PD-1; PDCD1), with immune checkpoint inhibitory and antineoplastic activities. Upon administration, BI 754091 selectively binds to and blocks the activation of PD-1, an immunoglobulin (Ig) superfamily transmembrane protein, by its ligands programmed cell death ligand 1…		2021-10-05
BIIB091*		BTK	Phase I	N/A		2021-10-16
Bimiralisib*	PQR309	PIK3CA,PIK3CB,PIK3CD,PIK3CG,MTOR	Phase I&II	An orally bioavailable pan inhibitor of phosphoinositide-3-kinases (PI3K) and inhibitor of the mammalian target of rapamycin (mTOR), with potential antineoplastic activity. PI3K/mTOR kinase inhibitor PQR309 inhibits the PI3K kinase isoforms alpha, beta, gamma and delta and, to a lesser extent, mTOR kinase, which may result in tumor cell apoptosis and growth inhibition in cells overexpressing PI3K…	NCT02483858	2021-10-05
bintrafusp alfa*	M7824	PDCD1	Phase I-III	A bifunctional fusion protein composed of avelumab, an anti-programmed death ligand 1 (PD-L1) human monoclonal antibody, bound to the soluble extracellular domain of human transforming growth factor beta (TGFbeta) receptor type II (TGFbetaRII), with potential antineoplastic and immune checkpoint modulating activities. Upon administration, the TGFbetaRII moiety of bintrafusp alfa binds to and neut…	NCT03631706	2021-10-05
BION-1301*		TNFRSF13B,TNFRSF17	Phase I&II	A humanized monoclonal antibody targeting a proliferation-inducing ligand (APRIL; tumor necrosis factor ligand superfamily member 13; TNFSF13), with potential antineoplastic and immune checkpoint inhibitory activities. Following administration, anti-APRIL monoclonal antibody BION-1301 binds to APRIL and inhibits its binding to both of its receptors, B-cell maturation antigen (BCMA; tumor necrosis…		2021-10-05
Birabresib*	MK 8628; OTX 015; Y-803	BRD2,BRD3,BRD4	Phase I&II	A synthetic, small molecule inhibitor of the BET (Bromodomain and Extra-Terminal) family of bromodomain-containing proteins 2, 3 and 4 with potential antineoplastic activity. Upon administration, the BET bromodomains 2, 3 and 4 inhibitor MK-8628 binds to the acetylated lysine recognition motifs on the bromodomain of BET proteins, thereby preventing the interaction between the BET proteins and ace…		2021-10-05
BJ 001*		ITGB3,ITGB5,ITGB6	Phase I	A human fusion protein composed of the cytokine interleukin (IL)-15 linked with an integrins-targeting moiety, with potential antineoplastic activity. Upon subcutaneous administration, the integrins-targeting moiety of BJ-001 targets tumor cells that overexpress integrins such as alpha v beta 3 (avb3), alpha v beta 5 (avb5) and alpha v beta 6 (avb6) and the IL-15 moiety binds to the IL-2/IL-15 re…		2021-10-05
BL-8040*		CXCR4	Phase I-III	An orally bioavailable inhibitor of CXC Chemokine Receptor 4 (CXCR4) with potential antineoplastic activity. CXCR4 antagonist BL-8040 selectively binds to the chemokine receptor CXCR4, preventing the binding of stromal derived factor-1 (SDF-1 or CXCL12) to the CXCR4 receptor and subsequent receptor activation, which may result in decreased tumor cell proliferation and migration. In addition, inhi…		2021-10-05
BLU-945*		EGFR	Phase I/II			2021-10-05
BLZ945*		CSF1R	Phase I&II	An orally bioavailable inhibitor of colony stimulating factor 1 receptor (CSF-1R; CSF1R), with potential antineoplastic activity. CSF1R inhibitor BLZ945 selectively binds to CSF1R expressed on tumor-associated macrophages (TAMs), blocks the activity of CSF1R, and inhibits CSF1R-mediated signal transduction pathways. This inhibits the activity and proliferation of TAMs, and reprograms the immunosu…		2021-10-16
BMS-599626*	AC480	EGFR,ERBB2,ERBB3,ERBB4	Phase I	An orally bioavailable pan-HER tyrosine kinase inhibitor with potential antineoplastic activity. BMS-599626 inhibits human epidermal growth factor receptors (HER) HER1, HER2 and HER4, thereby inhibiting the proliferation of tumor cells that overexpress these receptors.		2021-10-16
BMS-690514*		EGFR,ERBB2,ERBB4,FLT1,FLT4,KDR	Phase I&II	A pyrrolotriazine-based compound and a pan inhibitor of receptor tyrosine kinases with potential antineoplastic activity. Pan HER/VEGFR2 receptor tyrosine kinase inhibitor BMS-690514 binds to human epidermal growth factor receptors (EGFR) 1, 2 and 4 (HER1, HER2 and HER4) and vascular endothelial growth factor receptor 1, 2 and 3 (VEGFR-1, -2 and -3), all of which are frequently overexpressed by a…		2021-10-16
BMS-813160*		CCR2,CCR5	Phase I&II	An antagonist of both human C-C chemokine receptor types 2 (CCR2; CD192) and 5 (CCR5; CD195), with potential immunomodulating and antineoplastic activities. Upon administration, CCR2/CCR5 antagonist BMS-813160 specifically binds and prevents the activation of both CCR2 and CCR5. This inhibits the activation of CCR2/CCR5-mediated signal transduction pathways and may inhibit inflammatory processes,…		2021-10-05
BMS-986004*		CD40	Phase I/II	A dimeric fusion protein composed of the C-terminus of the domain antibody (dAb) BMS2h-572-633 targeting the CD40 ligand (CD40L or CD154) linked to a modified Fc fragment of immunoglobulin G1 (IgG1), with potential immunomodulatory activity. Upon intravenous administration, the peptide moiety of anti-CD40L antibody BMS-986004 specifically targets and binds to CD40L expressed on T lymphocytes. Thi…		2021-10-16
BMS-986148*		MSLN	Phase I&II	An antibody-drug conjugate (ADC) composed of a monoclonal antibody directed against the cell surface glycoprotein mesothelin and conjugated to an as of yet undisclosed cytotoxic drug, with potential antineoplastic activity. The monoclonal antibody moiety of anti-mesothelin ADC BMS-986148 targets and binds to the tumor-associated antigen mesothelin. Upon internalization, the cytotoxic agent kills …		2021-10-16
BMS-986158*		BRD2,BRD3,BRD4,BRDT	Phase I&II	An inhibitor of the bromodomain (BRD) and extra-terminal domain (BET) family of proteins, with potential antineoplastic activity. Upon administration, the BET inhibitor BMS-986158 binds to the acetyl-lysine binding site in the BRD of BET proteins, thereby preventing the interaction between BET proteins and acetylated histones. This disrupts chromatin remodeling and prevents the expression of cert…		2021-10-05
BMS-986179*		NT5E	Phase I/II	A monoclonal antibody targeting the ectoenzyme 5'-ecto-nucleotidase (cluster of differentiation 73; CD73; 5'-NT; ecto-5'-nucleotidase; NT5E), with potential immunomodulating and antineoplastic activities. Upon administration, anti-CD73 monoclonal antibody BMS-986179 targets and binds to CD73, leading to clustering and internalization of CD73. This prevents CD73-mediated conversion of extracellula…		2021-10-16
BOS172738*	DS5010	RET	Phase I	An orally bioavailable selective inhibitor of wild-type, fusion products and mutated forms, including gatekeeper mutations, of the proto-oncogene receptor tyrosine kinase rearranged during transfection (RET), with potential antineoplastic activity. Upon oral administration, DS-5010 selectively binds to and inhibits the activity of RET. This results in an inhibition of cell growth of tumors cells …	NCT03780517	2021-10-06
Bozitinib*	PLB1001; CBI-3103; CBT-101; PLB-100	MET	Phase I&II	n orally bioavailable inhibitor of the proto-oncogene c-Met (hepatocyte growth factor receptor; HGFR) with potential antineoplastic activity. Upon administration, PLB1001 selectively binds to c-Met, thereby inhibiting c-Met phosphorylation and disrupting c-Met signal transduction pathways. This may induce cell death in tumor cells overexpressing c-Met protein or expressing constitutively activate…		2021-10-06
BPI-1178*		CDK4,CDK6	Phase I/II	An orally bioavailable selective inhibitor of cyclin-dependent kinase (CDK) types 4 (CDK4) and 6 (CDK6), with potential antineoplastic activity. Upon oral administration, CDK4/6 inhibitor BPI-1178 selectively targets and inhibits CDK4 and CDK6, which inhibits the phosphorylation of retinoblastoma protein (Rb) early in the G1 phase, prevents CDK-mediated G1-S-phase transition and leads to cell cyc…		2021-10-16
BPI15086*		EGFR	Phase I	An orally available inhibitor of the epidermal growth factor receptor (EGFR) mutant form T790M, with potential antineoplastic activity. EGFR T790M antagonist BPI-15086 specifically binds to and inhibits EGFR T790M, a secondarily acquired resistance mutation, which prevents EGFR-mediated signaling and leads to cell death in EGFR T790M-expressing tumor cells. EGFR, a receptor tyrosine kinase that i…	NCT02914990	2021-10-06
BPI-15086*		EGFR	Phase I	An orally available inhibitor of the epidermal growth factor receptor (EGFR) mutant form T790M, with potential antineoplastic activity. EGFR T790M antagonist BPI-15086 specifically binds to and inhibits EGFR T790M, a secondarily acquired resistance mutation, which prevents EGFR-mediated signaling and leads to cell death in EGFR T790M-expressing tumor cells. EGFR, a receptor tyrosine kinase that i…		2021-10-16
BPI-9016M*		AXL,MET	Phase I	An orally available inhibitor of the receptor tyrosine kinases AXL (UFO) and c-MET/hepatocyte growth factor receptor (HGFR) with antineoplastic activity. Upon administration, AXL/c-MET receptor tyrosine kinase inhibitor BPI-9016M, binds to both AXL and c-MET, thereby disrupting both AXL- and c-MET-mediated signaling pathways. Altogether, this agent inhibits growth in AXL- and c-MET-overexpressing…		2021-10-16
BPX-601*		PSCA	Phase I&II	A preparation of autologous T lymphocytes expressing a chimeric antigen receptor (CAR) consisting of an anti-human prostate stem cell antigen (PSCA) scFv (single chain variable fragment) coupled to the zeta chain of the T-cell receptor (TCRzeta) and a drug-induced co-stimulatory molecule, composed of an inducible, chimeric MyD88/CD40 (inducible MC; iMC) co-stimulatory domain, in which both the My…		2021-10-06
BPX-701*		PRAME	Phase I/II	Human allogeneic T lymphocytes transduced with a retroviral vector encoding a high-affinity T-cell receptor (TCR) specific for human leukocyte antigen (HLA)-A2-01-restricted, preferentially-expressed antigen in melanoma (PRAME) and containing the chemical induction of dimerization (CID) suicide/safety switch, composed of a drug binding domain coupled to the signaling domain of the suicide enzyme …		2021-10-06
Briciclib*	Briciclib sodium; ON-013105; ON-014185	CCND1	Phase I	A benzyl styryl sulfone analog, and a disodium phosphate ester prodrug of ON 013100, with potential antineoplastic activity. Upon hydrolysis, briciclib sodium is converted to ON 013100, which blocks cyclin D mRNA translation and decreases protein expression of cyclin D. This may induce cell cycle arrest and apoptosis in cancer cells overexpressing cyclin D and eventually decrease tumor cell proli…		2021-10-06
Brilanestrant*	ARN-810; GDC-0810	ESR1	Phase I	An orally available, nonsteroidal selective estrogen receptor degrader (SERD), with potential antineoplastic activity. Upon oral administration, SERD ARN-810 binds to the estrogen receptor and induces a conformational change that results in the degradation of the receptor. This may inhibit the growth and survival of ER-expressing cancer cells	NCT02569801	2021-10-06
budigalimab*	ABBV-181	PDCD1	Phase I&II	A monoclonal antibody directed against the negative immunoregulatory human cell surface receptor programmed cell death 1 (PD-1, PCD-1; PDCD1), with potential immune checkpoint inhibitory and antineoplastic activities. Upon administration, budigalimab targets and binds to PD-1, thereby blocking its binding to the PD-1 ligand, programmed cell death-1 ligand 1 (PD-L1), and preventing the activation …		2021-10-06
Buparlisib*	BKM120	PIK3CA,PIK3CB,PIK3CD,PIK3CG	Phase I-III	An orally bioavailable specific oral inhibitor of the pan-class I phosphatidylinositol 3-kinase (PI3K) family of lipid kinases with potential antineoplastic activity. Buparlisib specifically inhibits class I PIK3 in the PI3K/AKT kinase (or protein kinase B) signaling pathway in an ATP-competitive manner, thereby inhibiting the production of the secondary messenger phosphatidylinositol-3,4,5-trisp…	NCT02452294	2021-10-06
burixafor*	TG-0054	CXCR4	Phase I&II	An orally bioavailable inhibitor of CXC chemokine receptor 4 (CXCR4) with receptor binding and hematopoietic stem cell-mobilization activities. Burixafor binds to the chemokine receptor CXCR4, thereby preventing the binding of stromal derived factor-1 (SDF-1 or CXCL12) to the CXCR4 receptor and subsequent receptor activation; this may induce the mobilization of hematopoietic stem and progenitor c…		2021-10-06
Burosumab*		FGF23	Phase I-III	An orally bioavailable recombinant human immunoglobulin G1 monoclonal antibody directed against human fibroblast growth factor 23 (FGF23), that can be used to increase serum phosphate levels. Upon subcutaneous administration, burosumab binds to and inhibits FGF23, thereby interfering with FGF23 signaling. This increases tubular phosphate reabsorption, decreases excretion of phosphate, and increas…		2021-10-06
BZ019*		CD19	Phase I			2021-10-06
CA 4948*	AU 4948	IRAK4,FLT3	Phase I/II	An orally bioavailable, reversible inhibitor of interleukin-1 receptor-associated kinase 4 (IRAK4), with potential antineoplastic, immunomodulating and anti-inflammatory activities. Upon oral administration, CA-4948 targets, binds to, and blocks the kinase activity of IRAK4. This inhibits IRAK4-mediated signaling, prevents the activation of IRAK4-mediated nuclear factor-kappa B (NF-kB) signaling …		2021-10-06
CA-170*	AUPM 170	CD274,PDCD1LG2,VSIR	Phase I&II	An orally bioavailable small molecule inhibitor of the immune checkpoint regulatory proteins programmed cell death ligand-1 (PD-L1; B7-H1; CD274), PD-L2, and V-domain immunoglobulin (Ig) suppressor of T-cell activation (VISTA; programmed death 1 homolog; PD1H; PD-1H), with potential negative immune checkpoint regulatory and antineoplastic activities. Upon oral administration, PD-L1/PD-L2/VISTA an…		2021-10-06
CA-4948*		IRAK4	Phase I/II	An orally bioavailable, reversible inhibitor of interleukin-1 receptor-associated kinase 4 (IRAK4), with potential antineoplastic, immunomodulating and anti-inflammatory activities. Upon oral administration, CA-4948 targets, binds to, and blocks the kinase activity of IRAK4. This inhibits IRAK4-mediated signaling, prevents the activation of IRAK4-mediated nuclear factor-kappa B (NF-kB) signaling …	NCT03328078	2021-10-06
cabiralizumab*	FPA008	CSF1R	Phase I&II	A humanized monoclonal antibody directed against the tyrosine kinase receptor colony stimulating factor 1 receptor (CSF1R; CSF-1R), also known as macrophage colony-stimulating factor receptor (M-CSFR) and CD115 (cluster of differentiation 115), with potential antineoplastic activity. Upon administration, cabiralizumab binds to CSF1R expressed on monocytes, macrophages, and osteoclasts and inhibit…		2021-10-06
Camidanlumab tesirine*	ADCT-301	IL2RA	Phase I&II	An immunoconjugate consisting of a human immunoglobulin (Ig) G1 monoclonal antibody directed against the alpha subunit of the interleukin-2 receptor (IL-2R alpha or CD25) and conjugated, via a cleavable linker, to a synthetic, cross-linking agent pyrrolobenzodiazepine (PBD) dimer that targets DNA minor grooves, with potential antineoplastic activity. The monoclonal antibody portion of camidanluma…		2021-10-06
Camrelizumab*	SHR1210	PDCD1	Phase I-III	A monoclonal antibody directed against the negative immunoregulatory human cell surface receptor programmed death-1 (PD-1, PCD-1,) with immune checkpoint inhibitory and antineoplastic activities. Upon administration, camrelizumab binds to and blocks the binding of PD-1, expressed on activated T lymphocytes, B cells and natural killer (NK) cells, to its ligands programmed cell death ligand 1 (PD-L…	NCT04355858	2021-10-06
CAN008*	APG101	FAS	Phase I&II	A human, soluble fusion protein consisting of the extracellular domain of the CD95 receptor fused to the Fc-domain of the human IgG antibody, with potential antineoplastic activity. Upon administration, antibody-like CD95 receptor/Fc-fusion protein CAN-008 binds to the CD95 ligand (CD95L) and blocks the binding of CD95L to the CD95 receptor. In tumor cells, blockage of CD95L-mediated signaling pa…		2021-10-06
capivasertib*	AZD5363	AKT1,AKT2,AKT3	Phase I&II	A novel pyrrolopyrimidine derivative, and an orally available inhibitor of the serine/threonine protein kinase AKT (protein kinase B) with potential antineoplastic activity. Capivasertib binds to and inhibits all AKT isoforms. Inhibition of AKT prevents the phosphorylation of AKT substrates that mediate cellular processes, such as cell division, apoptosis, and glucose and fatty acid metabolism. A…	NCT03310541	2021-10-06
carotuximab*	TRC105	ENG	Phase I-III	A human/murine chimeric monoclonal antibody directed against endoglin (CD105) with potential antiangiogenic and antineoplastic activities. Carotuximab binds to endoglin, which may result in inhibition of tumor angiogenesis and decreased tumor cell proliferation. The glycoprotein endoglin is a transforming growth factor beta-1 (TGF beta-1) accessory receptor that is highly expressed on tumor vesse…		2021-10-06
Catequentinib*	Anlotinib; AL-3818; ALTN; Anlotinib; Anlotinib hydrochloride	FGFR1,FGFR2,FGFR3,FGFR4,KIT,PDGFRA,PDGFRB,RET,KDR,FLT4	Phase I-IV	A receptor tyrosine kinase (RTK) inhibitor with potential antineoplastic and anti-angiogenic activities. Upon administration, anlotininib targets multiple RTKs, including vascular endothelial growth factor receptor type 2 (VEGFR2) and type 3 (VEGFR3). This agent may both inhibit angiogenesis and halt tumor cell growth.	NCT03983928	2021-10-06
Catumaxomab*	LP-000; Removab	EPCAM	Phase I-III	A trifunctional bispecific monoclonal antibody with potential antineoplastic activity. Catumaxomab has two antigen-recognition sites: one for human CD3, a T cell surface antigen; and one for human epithelial cell adhesion molecule (EpCAM), a cell surface antigen expressed by a variety of epithelial tumor cells. In addition, the modified Fc portion of this antibody binds Fc receptors on antingen p…		2021-10-06
CB-010*		CD19	Phase I&II			2021-10-06
CB-03-10*		NR3C1,AR	Phase I	An orally bioavailable steroidal cortexolone derivative and antagonist of the androgen receptor (AR) and glucocorticoid receptor (GR), with potential antineoplastic activity. Upon oral administration, AR/GR antagonist CB-03-10 specifically binds to AR and GR, inhibits AR and GR activation, and prevents AR- and GR-mediated signaling. This leads to an induction of both extrinsic and intrinsic apopt…		2021-10-16
CB-103*		NOTCH1,NOTCH2,NOTCH3,NOTCH4	Phase I/II	An orally bioavailable protein-protein interaction (PPI) inhibitor that targets the assembly of the NOTCH transcription complex, with potential antineoplastic activity. Upon oral administration, pan-NOTCH PPI inhibitor CB-103 targets and inhibits the NOTCH transcriptional activation complex in the cell nucleus. This inhibits the expression of NOTCH target genes and prevents NOTCH signaling, which…		2021-10-06
CB307*		FOLH1	Phase I	A trispecific T-cell enabler targeting the human tumor-associated antigen (TAA) prostate-specific membrane antigen (PSMA; FOLH1), the co-stimulatory receptor 4-1BB (CD137; tumor necrosis factor receptor superfamily member 9; TNFRSF9) and human serum albumin (HSA), with potential immunostimulating and antineoplastic activities. Upon administration, CD137/PSMA/HSA trispecific-targeting agent CB307 …		2021-10-16
CC 90010*		BRD2,BRD3,BRD4,BRDT	Phase I&II	An orally bioavailable inhibitor of the bromodomain and extra-terminal (BET) family of proteins, with potential antineoplastic activity. Upon oral administration, the BET inhibitor CC-90010 preferentially binds to the second bromodomain (BD2) of BET proteins, thereby preventing the interaction between the BET proteins and acetylated histones. This disrupts chromatin remodeling and gene expression…		2021-10-06
CC 97540*		CD19	Phase I	A preparation of autologous T lymphocytes that have been genetically modified to express a chimeric antigen receptor (CAR) specific for the tumor-associated antigen (TAA) CD19, with potential immunostimulating and antineoplastic activities. Upon administration, autologous CD19-targeted CAR T cells CC-97540 specifically target and bind to CD19-expressing tumor cells. This results in a cytotoxic T-…		2021-10-06
CC 98633*		TNFRSF17	Phase I	A preparation of autologous T lymphocytes that have been genetically modified to express a chimeric antigen receptor (CAR) specific for the B-cell maturation antigen (BCMA; tumor necrosis factor receptor superfamily member 17; TNFRSF17), with potential immunostimulating and antineoplastic activities. Upon administration, autologous BCMA-targeted CAR-T cells CC-98633 specifically recognize and kil…		2021-10-06
CC-90002*		CD47	Phase I	A monoclonal antibody targeting the human cell surface antigen CD47, with potential phagocytosis-inducing and antineoplastic activities. Upon administration, anti-CD47 monoclonal antibody CC-90002 selectively binds to CD47 expressed on tumor cells and blocks the interaction of CD47 with signal regulatory protein alpha (SIRPa), a protein expressed on phagocytic cells. This prevents CD47/SIRPa-medi…		2021-10-16
CC-90003*		MAPK1	Phase I	An orally available inhibitor of extracellular signal-regulated kinase (ERK), with potential antineoplastic activity. Upon oral administration, CC-90003 inhibits ERK activity, and prevents the activation of ERK-mediated signal transduction pathways. This results in the inhibition of ERK-dependent tumor cell proliferation and survival. The mitogen-activated protein kinase (MAPK)/ERK pathway is oft…	NCT02313012	2021-10-06
CC-90011*		KDM1A	Phase I&II	An orally available inhibitor of lysine specific demethylase 1 (LSD1), with potential antineoplastic activity. Upon administration, CC-90011 binds to and inhibits LSD1, a demethylase that suppresses the expression of target genes by converting the di- and mono-methylated forms of lysine at position 4 of histone H3 (H3K4) to mono- and unmethylated H3K4, respectively. LSD1 inhibition enhances H3K4 …		2021-10-06
CC-98633*		TNFRSF17	Phase I	A preparation of autologous T lymphocytes that have been genetically modified to express a chimeric antigen receptor (CAR) specific for the B-cell maturation antigen (BCMA; tumor necrosis factor receptor superfamily member 17; TNFRSF17), with potential immunostimulating and antineoplastic activities. Upon administration, autologous BCMA-targeted CAR-T cells CC-98633 specifically recognize and kil…		2021-10-06
CCS1477*		EP300	Phase I/II	An orally bioavailable, small molecule inhibitor of the highly conserved bromodomains of the histone acetyltransferase (HAT) paralogs, p300 (E1A-associated protein p300; p300 HAT) and CREB binding protein (CBP), with potential antineoplastic activity. Upon oral administration, p300/CBP bromodomain inhibitor CCS1477 selectively and reversibly binds to the bromodomains of p300 and CBP. This disrupt…	NCT03568656	2021-10-06
CCT303-406*		ERBB2	Phase I	A preparation of autologous T lymphocytes that have been genetically modified to express a chimeric antigen receptor (CAR) targeting the tumor-associated antigen (TAA) human epidermal growth factor 2 (HER2; ErbB2; HER-2), with potential immunostimulating and antineoplastic activities. Upon administration, autologous anti-HER2 CAR T cells CCT303-406 target and bind to HER2-expressing tumor cells, …		2021-10-06
CDX-1140*		CD40	Phase I&II	A fully human immunoglobulin G2 (IgG2) agonistic monoclonal antibody targeting the B-cell surface antigen CD40, with potential immunostimulatory and antineoplastic activities. Upon administration, CDX-1140 targets and binds to CD40 on a variety of immune cell types. This induces CD40-dependent signaling pathways, triggers the proliferation and activation of antigen-presenting cells (APCs) and act…	NCT04364230	2021-10-06
CDX-301*		FLT3	Phase I&II	A recombinant therapeutic agent which is chemically identical to or similar to the endogenous cytokine Flt3. Flt3 ligand binds to the Flt3 tyrosine kinase receptor and, synergistically with other growth factors, stimulates the proliferation and mobilization of certain bone marrow precursor cells, including CD34+ cells, and dendritic cells. When proteolytically cleaved, the transmembrane isoform o…		2021-10-06
CDX-3379*	KTN3379	ERBB3	Phase I&II	A human monoclonal antibody directed against the human epidermal growth factor receptor ErbB3 (HER3), with potential antineoplastic activity. Upon administration, the anti-ErbB3 monoclonal antibody CDX-3379 targets and binds to a unique epitope on ErbB3, thereby preventing ErbB3 phosphorylation and both ligand-dependent and ligand-independent ErbB3 signaling. This inhibits cellular proliferation …	NCT03580382	2021-10-06
CDX-527*		CD274	Phase I	A bispecific antibody directed against both the immunosuppressive ligand programmed cell death-1 ligand 1 (PD-L1; cluster of differentiation 274; CD274) and the cell surface antigen CD27, with potential immune checkpoint inhibitory, immunostimulatory and antineoplastic activities. Upon administration, anti-PD-L1/CD27 bispecific antibody CDX-527 targets and binds to both PD-L1 expressed on tumor c…		2021-10-16
Cediranib*	AZD2171	KDR,FLT1,FLT4	Phase I-III	The maleate salt of an indole ether quinazoline derivative with antineoplastic activities. Competing with adenosine triphosphate, cediranib binds to and inhibits all three vascular endothelial growth factor receptor (VEGFR-1,-2,-3) tyrosine kinases, thereby blocking VEGF-signaling, angiogenesis, and tumor cell growth.	NCT02889900	2021-10-06
CEP-11981*	ESK981	TEK,KDR,FLT1,FLT4	Phase I&II	An orally bioavailable inhibitor of vascular endothelial growth factor receptor (VEGFR) and Tie2 receptor tyrosine kinases with potential antiangiogenic and antineoplastic activities. Pan-VEGFR/Tie2 tyrosine kinase inhibitor CEP-11981 selectively binds to VEGFR and Tie2 receptor tyrosine kinases, which may result the inhibition of endothelial cell migration, proliferation and survival and the inh…	NCT04159896	2021-10-06
Ceralasertib*	AZD6738	ATR	Phase I&II	An orally available morpholino-pyrimidine-based inhibitor of ataxia telangiectasia and rad3 related (ATR) kinase, with potential antineoplastic activity. Upon oral administration, ceralasertib selectively inhibits ATR activity by blocking the downstream phosphorylation of the serine/threonine protein kinase CHK1. This prevents ATR-mediated signaling, and results in the inhibition of DNA damage ch…	NCT04090567	2021-10-06
Cerdulatinib*	PRT062070	SYK,JAK1,JAK3	Phase I-III	An orally bioavailable dual inhibitor of spleen tyrosine kinase (Syk) and Janus-associated kinases (JAK), with potential anti-inflammatory and antineoplastic activity. Upon oral administration, cerdulatinib specifically binds to and inhibits the activity of Syk, JAK1, and JAK3 with preferential inhibition of JAK1 and JAK3-dependent cytokine-mediated signaling and functional responses. This negati…	NCT04021082	2021-10-06
Cergutuzumab amunaleukin*	RG-7813; RO-6895882	CEACAM5	Phase I	A recombinant fusion protein comprised of cergutuzumab, a genetically engineered human immunoglobulin G1 kappa (IgG1k) monoclonal antibody directed against carcinoembryonic antigen (CEA, CEACAM5, CD66e), linked to amunaleukin, an engineered, mutated variant form of interleukin-2 (IL-2v), with potential immunostimulating and antineoplastic activities. Upon administration of cergutuzumab amunaleuki…		2021-10-06
cetrelimab*	JNJ 63723283	PDCD1	Phase I-III	A monoclonal antibody directed against the negative immunoregulatory human cell surface receptor programmed cell death 1 protein (PD-1, PCDC-1), with potential immune checkpoint inhibitory and antineoplastic activity. Upon administration, cetrelimab binds to PD-1, and inhibits the interaction with its ligands, programmed cell death 1 ligand 1 (PD-L1, PD-1L1) and PD-1 ligand 2 (PD-L2, PD-1L2). The…	NCT04592237	2021-10-06
CFI 402257*		TTK	Phase I&II	An orally bioavailable, selective inhibitor of the dual specificity protein kinase TTK (monopolar spindle 1 kinase, Mps1), with potential antineoplastic activity. Upon administration, the Mps1 inhibitor CFI-402257 selectively binds to and inhibits the activity of Mps1. This inactivates the spindle assembly checkpoint (SAC) and accelerates mitosis, resulting in chromosomal misalignment and missegr…		2021-10-06
CFI-400945*		PLK4	Phase I&II	An orally available fumarate salt form of CFI-400945, a polo-like kinase 4 (PLK4) inhibitor with potential antineoplastic activity. Upon oral administration, polo-like kinase 4 inhibitor CFI-400945 selectively inhibits PLK4, which results in the disruption of mitosis and the induction of apoptosis. PLK4 inhibition also prevents cell division and inhibits proliferation of PLK4-overexpressing tumor…		2021-10-06
CFI-402257*		TTK	Phase I&II	An orally bioavailable, selective inhibitor of the dual specificity protein kinase TTK (monopolar spindle 1 kinase, Mps1), with potential antineoplastic activity. Upon administration, the Mps1 inhibitor CFI-402257 selectively binds to and inhibits the activity of Mps1. This inactivates the spindle assembly checkpoint (SAC) and accelerates mitosis, resulting in chromosomal misalignment and missegr…		2021-10-16
CG-806*	CG-026806	FLT3,BTK	Phase I	An orally bioavailable reversible, pan-inhibitor of both FMS-like tyrosine kinase 3 (FLT3; CD135; STK1; FLK2) and Bruton's tyrosine kinase (BTK; Bruton agammaglobulinemia tyrosine kinase), with potential antineoplastic activity. Upon oral administration, the pan-FLT3/pan-BTK multi-kinase inhibitor CG-806 targets, non-covalently binds to and inhibits the activity of both FLT3, including both wild-…		2021-10-16
CHC2014*	HL 5101; NOV 1601	NTRK1,NTRK2,NTRK3	Phase I	An orally bioavailable, selective pan-tropomyosin-related-kinase (tyrosine receptor kinase; TRK) inhibitor, with potential antineoplastic activity. Upon oral administration, pan-TRK inhibitor NOV1601 specifically targets and binds to TRK, TRK mutations and fusion proteins containing sequences from neurotrophic tyrosine receptor kinase (NTRK) types 1 (NTRK1; TrkA), 2 (NTRK2; TrkB), and 3 (NTRK3; T…		2021-10-06
Chiauranib*	CS2164	KIT,KDR,PDGFR,AURKB,FLT1,FLT4	Phase I-III	An orally available, small molecule inhibitor of select serine-threonine kinases, including aurora kinase B (aurora B), vascular endothelial growth factor receptors (VEGFRs), stem cell factor receptor (c-KIT), and platelet-derived growth factor receptors (PDGFRs), with potential antineoplastic activity. Upon oral administration, chiauranib binds to and inhibits the activity of aurora B, VEGFRs, c…	NCT03166891	2021-10-06
CHO-H01*		MS4A1	Phase I	A glyco-engineered monoclonal antibody directed against the human B-cell-specific cell surface antigen CD20, with potential antineoplastic and immunomodulating activities. Upon administration of glyco-engineered anti-CD20 monoclonal antibody CHO H01, the antibody specifically targets and binds to CD20. This induces antibody-dependent cell-mediated cytotoxicity (ADCC) against CD20-expressing B cel…		2021-10-06
cibisatamab*	RO6958688, RG7802, WHO 10636	CEACAM5	Phase I&II	An anti-carcinoembryonic antigen (CEA)/anti-CD3 bispecific monoclonal antibody with potential antineoplastic activity. Cibisatamab contains two antigen-recognition sites: one for human CD3, a T-cell surface antigen, and one for human CEA, a tumor-associated antigen that is specifically expressed on certain tumor cells. Upon intravenous administration, cibisatamab binds to both T cells and CEA-exp…		2021-10-06
CID-103*		CD38	Phase I	A human immunoglobulin G1 (IgG1) monoclonal antibody directed against the cell surface glycoprotein ADP-ribosyl cyclase 1 (CD38), with potential antineoplastic activity. Upon administration, anti-CD38 monoclonal antibody CID-103 specifically targets and binds to CD38 expressed on tumor cells. This may trigger antibody-dependent cellular cytotoxicity (ADCC), cell lysis and depletion of CD38-expres…		2021-10-16
cinrebafusp alfa*	PRS-343	ERBB2	Phase I	A bivalent, bispecific fusion protein comprised of an anti-human epidermal growth factor receptor (HER2) monoclonal antibody linked to a CD137-targeting anticalin with potential immunostimulatory and antineoplastic activities. Upon administration of cinrebafusp alfa, CD137 clustering is promoted by bridging CD137-positive T cells with HER2-positive tumor cells, leading to the recruitment of tumor…		2021-10-16
Cirmtuzumab*	UC-961	ROR1	Phase I&II	A humanized monoclonal antibody against the extracellular domain of the human receptor tyrosine kinase-like orphan receptor 1 (ROR1), with potential antineoplastic activity. Upon administration, cirmtuzumab binds to ROR1 and blocks ROR1-mediated signaling. This prevents tumor cell proliferation in cancer cells overexpressing ROR1. ROR1, also known as neurotrophic tyrosine kinase, receptor-related…		2021-10-06
Cirtuvivint*	SM08502	WNT1	Phase I	An orally bioavailable, small molecule inhibitor of the Wnt signaling pathway, with potential antineoplastic activity. Upon oral administration, SM08502 inhibits the expression of genes involved in the Wnt signaling pathway through an as of yet not fully elucidated mechanism. This decreased expression of Wnt pathway-related genes prevents Wnt signaling and may inhibit proliferation of cancer cell…		2021-10-06
CKD-702*		EGFR,MET	Phase I	A tetravalent, bispecific antibody composed of a single-chain variable fragment (scFv) targeting epidermal growth factor receptor (EGFR) fused to the c-terminus of an immunoglobulin G1 (IgG1) antibody targeting hepatocyte growth factor receptor (HGFR; c-Met), with potential antineoplastic activity. Upon administration, anti-EGFR/c-Met bispecific antibody CKD-702 simultaneously targets and binds t…		2021-10-16
CLIC-1901*		CD19	Phase I/II	A preparation of autologous T lymphocytes that have been genetically modified to express a chimeric antigen receptor (CAR) that targets the human tumor associated antigen (TAA) CD19, with potential immunostimulating and antineoplastic activities. Upon administration, autologous anti-CD19 CAR-expressing T lymphocytes CLIC-1901 bind to and induce selective toxicity against CD19-expressing tumor cel…		2021-10-06
CLN-081*		EGFR	Phase I/II	An orally available selective inhibitor of a broad spectrum of epidermal growth factor receptor (EGFR) mutations, including EGFR exon 20 insertion mutations (EGFR Ex20ins; Ex20ins mutations), with potential antineoplastic activity. CLN-081 is also active against other EGFR mutations including exon 19 deletions (exon19del), L858R, and T790M, as well as the less common G719X, L861Q and S768I mutati…	NCT04036682	2021-10-06
CM313*		CD38	Phase I	A monoclonal antibody directed against the human cell surface glycoprotein ADP-ribosyl cyclase 1 (CD38), with potential antineoplastic activity. Upon administration, anti-CD38 monoclonal antibody CM313 specifically targets and binds to CD38 expressed on tumor cells. This may trigger antibody-dependent cellular cytotoxicity (ADCC), complement-dependent cytotoxicity (CDC), antibody-dependent cellul…		2021-10-16
CM93*		EGFR,EGFRVIII	Phase I	An orally bioavailable, blood-brain-barrier (BBB) penetrable, third-generation, covalent inhibitor of epidermal growth factor receptor (EGFR) and various EGFR mutations, including the EGFR variant III (EGFRvIII) mutant form, with potential antineoplastic activity. Upon oral administration, EGFR/EGFRvIII inhibitor CM93 specifically targets, irreversibly binds to and inhibits EGFR and specific EGFR…		2021-10-16
CMB305*		CTAG1B	Phase I&II	An immunotherapeutic combination product composed of LV305, an engineered lentiviral vector that both targets dendritic cells (DCs) and contains nucleic acids encoding the human tumor-associated cancer-testis antigen NY-ESO-1 (CTAG1), and G305, a cancer vaccine comprised of an NY-ESO-1 recombinant protein and glucopyranosyl lipid adjuvant (GLA)-stable emulsion (GLA-SE), with potential synergistic…		2021-10-06
Cofetuzumab pelidotin*	ABBV-647; PF-06647020; PF-6647020; PF-7020; PTK7-ADC	PTK7	Phase I	An antibody-drug conjugate (ADC) composed of a humanized monoclonal antibody against human inactive tyrosine-protein kinase 7 (PTK7) linked, via a cleavable valine-citrulline linker, to an analog of the auristatin microtubule inhibitor dolastatin 10, auristatin-0101, with potential antineoplastic activity. Upon administration, cofetuzumab pelidotin targets and binds to PTK7 expressed on tumor cel…		2021-10-06
Cosibelimab*	CK 301; TG 1501	PDCD1	Phase I-III	A monoclonal antibody directed against the immunosuppressive ligand programmed cell death-1 ligand 1 (PD-L1; cluster of differentiation 274; CD274), with potential immune checkpoint inhibitory and antineoplastic activities. Upon administration, anti-PD-L1 monoclonal antibody TG-1501 specifically targets and binds to PD-L1, blocking its binding to and activation of its receptor programmed cell dea…		2021-10-06
COTI 2*		TP53,AKT1,AKT2,AKT3	Phase I	An orally available third generation thiosemicarbazone and activator of mutant forms of the p53 protein, with potential antineoplastic activity. Upon oral administration, mutant p53 activator COTI-2 targets and binds to the misfolded mutant forms of the p53 protein, which induces a conformational change that normalizes p53 and restores its activity. This induces apoptosis in tumor cells in which …		2021-10-06
CPGJ602*		EGFR	Phase I&II	A recombinant, human-mouse chimeric monoclonal antibody directed against the epidermal growth factor receptor (EGFR) with potential antineoplastic activity. Upon intravenous administration, anti-EGFR monoclonal antibody CPGJ 602 targets and binds to EGFR, which prevents receptor dimerization and activation. This leads to an inhibition of EGFR-dependent downstream pathways and EGFR-dependent tumor…		2021-10-06
CPI-006*	CPX-006	NT5E	Phase I-III	A type II humanized immunoglobulin G1 (IgG1) monoclonal antibody targeting the ectoenzyme 5'-ecto-nucleotidase (cluster of differentiation 73; CD73; 5'-NT; ecto-5'-nucleotidase; NT5E), with potential immunomodulating and antineoplastic activities. Upon intravenous administration, anti-CD73 monoclonal antibody CPI-006 targets and binds to CD73 on tumor cells, leading to internalization of CD73. Th…		2021-10-06
CPI-1205*	Lirametostat	EZH2	Phase I&II	An orally available selective inhibitor of the histone lysine methyltransferase EZH2, with potential antineoplastic activity. Upon oral administration, CPI-1205 selectively inhibits the activity of both wild-type and mutated forms of EZH2. Inhibition of EZH2 specifically prevents the methylation of histone H3 on lysine 27 (H3K27). This decrease in histone methylation alters gene expression patter…		2021-10-06
CPI-818*		ITK	Phase I	An orally available, small-molecule, irreversible inhibitor of interleukin-2 inducible T-cell kinase (ITK) with potential immunomodulatory and antineoplastic activities. Upon oral administration, ITK inhibitor CPI-818 selectively and covalently binds to the cysteine residue at position 442 (CYS-442) of ITK, thereby disrupting ITK-mediated signal transduction, while sparing tyrosine-protein kinase…		2021-10-06
CPL304110*		FGFR1,FGFR2,FGFR3,FGFR4	Phase I	An orally bioavailable inhibitor of the fibroblast growth factor receptor (FGFR), with potential antineoplastic activity. Upon oral administration, FGFR inhibitor CPL304110 binds to and inhibits FGFR, which results in the inhibition of FGFR-mediated signal transduction pathways. This inhibits proliferation in FGFR-overexpressing tumor cells. FGFR, a family of receptor tyrosine kinases upregulated…		2021-10-16
CPO107*		MS4A1,CD47	Phase I/II	A bispecific fusion protein composed of the anti-CD20 antibody ofatumumab fused to the CD47 binding fragment signal regulatory protein alpha (SIRPalpha), and directed against both the B-cell-specific membrane protein and tumor-associated antigen (TAA) CD20, and the human cell surface antigen CD47, with potential immunostimulating, phagocytosis-inducing and antineoplastic activities. Upon administ…		2021-10-16
crenigacestat*	LY3039478, BMS-986405, JSMD194	NOTCH1,NOTCH2,NOTCH2,NOTCH4	Phase I&II	An orally available inhibitor of the integral membrane protein gamma-secretase (GS), with potential antineoplastic activity. Upon administration, crenigacestat binds to the GS protease complex, thereby blocking the proteolytic cleavage and release of the Notch intracellular domain (NICD), which would normally follow ligand binding to the extracellular domain of the Notch receptor. This prevents b…		2021-10-16
Crenolanib*	ARO-002; ARO-002-26; CP-868,596; CP-868,596-26	PDGFRA,PDGFRB,FLT3	Phase I-III	An orally bioavailable small molecule, targeting the platelet-derived growth factor receptor (PDGFR), with potential antineoplastic activity. Crenolanib binds to and inhibits PDGFR, which may result in the inhibition of PDGFR-related signal transduction pathways, and, so, the inhibition of tumor angiogenesis and tumor cell proliferation. PDGFR, up-regulated in many tumor cell types, is a receptor…	NCT02847429	2021-10-06
CT 0508*		ERBB2	Phase I-IV	A preparation of autologous macrophages transduced with the adenoviral vector Ad5f35 to express a chimeric antigen receptor (CAR) targeting the tumor-associated antigen (TAA) human epidermal growth factor receptor 2 (EGFR2; HER2; ErbB2), with potential immunostimulatory and antineoplastic activities. Upon administration, autologous anti-HER2 CAR Macrophages (CAR-M) CT-0508 specifically recognize …		2021-10-06
CT041*		CLDN18	Phase I&II	A preparation of autologous T lymphocytes ex vivo transduced with a lentiviral vector encoding for a chimeric antigen receptor (CAR) specific for the tumor-associated antigen (TAA) Claudin18.2 (CLDN18.2; A2 isoform of claudin-18), with potential immunostimulating and antineoplastic activities. Upon administration, the autologous anti-CLDN18.2CAR-transduced T lymphocytes specifically recognize and…		2021-10-06
CT053*		TNFRSF17	Phase I&II	A preparation of autologous T lymphocytes that have been transduced with a vector expressing a chimeric antigen receptor (CAR) containing a humanized single chain variable fragment (scFv) specific for the tumor-associated antigen (TAA) B-cell maturation antigen (BCMA; tumor necrosis factor receptor superfamily member 17; TNFRSF17) that is fused to the co-stimulatory domain of 4-1BB (CD137) and th…		2021-10-07
CT7001*	ICEC0942	CDK7	Phase I/II	An orally available, selective inhibitor of cyclin-dependent kinase 7 (CDK7) with potential antineoplastic activity. Upon oral administration, CT7001 selectively and competitively binds to the CDK7 ATP binding site, thereby inhibiting CDK7-mediated signaling. CDK7, a serine/threonine kinase, plays a role in controlling cell cycle progression, transcriptional regulation, and promotes the expressio…		2021-10-16
CTT1057*		FOLH1	Phase I-III	A radioconjugate composed of the phosphoramidate agent CTT1057, a human prostate specific membrane antigen (PSMA) inhibitor, and labeled with the radioisotope fluorine F 18, with potential use as a tracer for PSMA-expressing tumors during positron emission tomography (PET). Upon intravenous administration of PSMA-targeted PET imaging agent fluorine F 18 CTT-1057, the CTT-1057 moiety targets and i…		2021-10-07
CTT1403*		FOLH1	Phase I	A radioconjucate consisting of CTT1403, a phosphoramidate-based irreversible inhibitor of human prostate-specific membrane antigen with an albumin binding moiety, connected via click chemistry to lutetium Lu 177-dodecanetetraacetic acid-azide (177Lu-DOTA-N3), with potential antineoplastic activity. Upon administration, lutetium Lu 177-DOTA-N3-CTT1403 targets and binds to PSMA expressed on tumor c…		2021-10-07
CTX 130*		CD70	Phase I-IV	A preparation of human allogeneic T lymphocytes gene-edited with the clustered regularly interspaced short palindromic repeats (CRISPR)-Cas9 nuclease complex to disrupt expression of endogenous TCR and major histocompatibility complex (MHC) class I molecules and modified to express a chimeric antigen receptor (CAR) specific for the tumor-associated antigen (TAA) human cluster of differentiation 7…		2021-10-07
CX-2009*		ALCAM	Phase I&II	A probody drug conjugate (PDC) composed of a recombinant antibody targeting the tumor-associated antigen (TAA) CD166, which is masked by a cleavable masking peptide, and conjugated to the cytotoxic agent maytansinoid DM4, with potential antineoplastic activity. Upon administration of CX-2009 and migration to the tumor microenvironment (TME), the cleavable masking peptide, which prevent anti-CD166…		2021-10-16
CYH33*		PIK3CA	Phase I&II	PI3Kα is the only subtype in PI3K family of which activated mutations occur frequently in tumors. CYH33 is a potent PI3Kα–selective inhibitor with anti-tumor activity in xenograft models. An open-label, Phase I dose-escalation & expansion study of CYH33 monotherapy (NCT03544905) is underway in patients (pts) with advanced solid tumors.	NCT04586335	2021-10-07
CYT-0851*		RAD51	Phase I/II	An orally bioavailable inhibitor of the DNA damage repair protein RAD51, with potential antineoplastic and sensitizing activities. Upon oral administration, the RAD51 inhibitor CYT-0851 targets, binds to and inhibits the activity of RAD51. This prevents RAD51-mediated DNA damage repair in susceptible tumor cells and induces tumor cell apoptosis. RAD51, the central protein involved in homologous r…		2021-10-16
D-0316*		EGFR	Phase I-III	An orally available inhibitor of the epidermal growth factor receptor (EGFR) mutant form T790M, with potential antineoplastic activity. Upon administration, the EGFR mutant-specific inhibitor D-0316 specifically binds to and inhibits EGFR T790M, a secondarily acquired resistance mutation, which prevents EGFR-mediated signaling and leads to cell death in EGFR T790M-expressing tumor cells. Compared…	NCT04206072	2021-10-07
D-0502*		ESR1	Phase I	D-0502 is an orally bioavailable SERD with potent activity in various HR+ and HER2- breast cancer cell lines and xenograft mode		2021-10-16
D-1553*		KRAS	Phase I/II	This is a phase 1/2, open label study of D-1553 single agent and combination treatment to assess the safety and tolerability, identify the MTD and RP2D, evaluate the PK properties and antitumor activities in subjects with advanced or metastatic solid tumor with KRasG12C mutation.	NCT04585035	2021-10-07
Dactolisib*	BEZ-235	PIK3CA,PIK3CD,PIK3CG,MTOR	Phase I-III			2021-10-07
Dalpiciclib*	SHR6390	CDK4,CDK6	Phase I-III	A cyclin-dependent kinase (CDK) inhibitor with potential antineoplastic activity. Upon administration, CDK4/6 inhibitor SHR6390 selectively inhibits cyclin-dependent kinase 4 (CDK4) and 6 (CDK6). This inhibits retinoblastoma (Rb) protein phosphorylation early in the G1 phase, which prevents CDK-mediated G1-S phase transition and leads to cell cycle arrest. This suppresses DNA replication and decr…	NCT04355858	2021-10-07
Danusertib*	NMS Aurora inhibitor; PHA-739358	AURKB,AURKA,AURKC	Phase II	A small-molecule 3-aminopyrazole derivative with potential antineoplastic activity. Dalotuzumab binds to and inhibits the Aurora kinases, which may result in cell growth arrest and apoptosis in tumor cells in which Aurora kinases are overexpressed. This agent may preferentially bind to and inhibit Aurora B kinase. Aurora kinases, a family of serine-threonine kinases, are important regulators of c…		2021-10-07
Danvatirsen*	AZD9150, ISIS 481464	STAT3	Phase I&II	An antisense oligonucleotide targeting signal transducer and activator of transcription 3 (STAT3) with potential antitumor activity. Danvatirsen binds to STAT3 mRNA, thereby inhibiting translation of the transcript. Suppression of STAT3 expression induces tumor cell apoptosis and decreases tumor cell growth. STAT3, a protein overexpressed in a variety of human cancers, plays a critical role in tu…		2021-10-07
Darovasertib*	LXS196; IDE196	PRKCA,PRKCQ,GSK3B	Phase I&II	An orally available protein kinase C (PKC) inhibitor with potential immunosuppressive and antineoplastic activities. Upon oral administration, protein kinase C inhibitor IDE196 binds to and inhibits PKC, which prevents the activation of PKC-mediated signaling pathways. This may lead to the induction of cell cycle arrest and apoptosis in susceptible tumor cells. PKC, a serine/threonine protein kin…	NCT03947385	2021-10-07
datopotamab deruxtecan*	DS-1062a	TACSTD2	Phase I-III	An antibody-drug conjugate (ADC) composed of a humanized monoclonal antibody against tumor-associated antigen (TAA) trophoblast cell surface protein 2 (calcium signal transducer 2; TROP2; TROP-2; TACSTD2) conjugated, via an enzymatically cleavable tetrapeptide-based linker, to the cytotoxic DNA topoisomerase I inhibitor and exatecan (DX-8951) derivative DXd (MAAA-1181a; MAAA-1181), with potential…		2021-10-07
DBPR112*		EGFR	Phase I	An orally available inhibitor of the epidermal growth factor receptor (EGFR), with potential antineoplastic activity. Upon oral administration, DBPR112 binds to and inhibits the activity of EGFR as well certain mutant forms of EGFR, including EGFR L858R and EGFR T790M. This prevents EGFR-mediated signaling, and may lead to both induction of cell death and inhibition of tumor growth in EGFR-overex…	NCT03246854	2021-10-07
DCC-3116*		ULK1,ULK2	Phase I	An orally bioavailable inhibitor of the serine/threonine-protein kinase ULK 1 and 2, with potential antineoplastic activity. Upon oral administration, ULK1/2 inhibitor DCC-3116 targets and binds to ULK1/2. This inhibits cancer autophagy, which mutant RAS cancer cells use for their survival, and results in tumor cell death. ULK1/2 mediates the autophagocytotic process and is often upregulated in c…		2021-10-16
DCLL9718S*		CLEC12A	Phase I	An antibody-drug conjugate (ADC) consisting of MCLL0517A , an anti-C-type lectin-like molecule-1 (CLL-1; CLL1; C-type lectin domain family 12 member A; CLEC12A) humanized immunoglobulin G1 (IgG1) monoclonal antibody, conjugated, via a cleavable disulfide linker, to two cytotoxic, DNA minor-groove crosslinking agent pyrrolobenzodiazepine (PBD) dimers, with potential antineoplastic activity. Upon a…		2021-10-16
DCR-MYC*		MYC	Phase I	A lipid nanoparticle-based formulation consisting of small-interfering RNAs (siRNAs) directed against the oncogene c-Myc encapsulated in lipids with potential antineoplastic activity. Upon intravenous administration of MYC-targeting siRNA DCR-MYC, the lipid formulation promotes the uptake by tumor cells where the siRNAs moieties are subsequently released. The siRNAs bind to c-Myc mRNAs, which may…		2021-10-07
Defactinib*	VS-6063	PTK2	Phase I&II	An orally bioavailable, small-molecule focal adhesion kinase (FAK) inhibitor with potential antiangiogenic and antineoplastic activities. Defactinib inhibits FAK, which may prevent the integrin-mediated activation of several downstream signal transduction pathways, including those involving RAS/MEK/ERK and PI3K/Akt, thus inhibiting tumor cell migration, proliferation, survival, and tumor angiogen…	NCT04439331	2021-10-07
Depatuxizumab*	ABT-806	EGFR	Phase I-III	A humanized monoclonal antibody (MoAb) against human epidermal growth factor receptor (EGFR) with antineoplastic activity. MoAb ABT-806 targets the EGFR deletion variant, de2-7 EGFR as well as wild-type EGFR expressed in cells overexpressing the receptor, thereby preventing the activation and subsequent dimerization of the receptor; the decrease in receptor activation and dimerization result in a…	NCT02343406	2021-10-07
derazantinib*	ARQ 087	FGFR1,FGFR2,FGFR3	Phase I&II	An orally bioavailable inhibitor of the fibroblast growth factor receptor (FGFR) with potential antineoplastic activity. Derazantinib binds to and potently inhibits the activity of FGFR subtypes 1, 2 and 3. This may result in the inhibition of FGFR-mediated signal transduction pathways, tumor cell proliferation, tumor angiogenesis and tumor cell death in FGFR-overexpressing tumor cells. FGFR, a r…	NCT03230318	2021-10-07
DF1001*		PDCD1	Phase I/II	An engineered molecule based on tri-specific natural killer (NK) cell engager therapies (TriNKET) that is directed against human epidermal growth factor receptor 2 (EGFR2; HER2; ErbB2), with potential immunostimulating and antineoplastic activities. Upon administration, HER2 tri-specific NK cell engager DF1001 targets and binds to HER2 on tumor cells and simultaneously binds to NK cells, thereby …		2021-10-07
DFF332*		EPAS1	Phase I	An inhibitor of hypoxia inducible factor (HIF)-2alpha, with potential antineoplastic activity. Upon administration, HIF-2alpha inhibitor DFF332 targets and binds to HIF-2alpha, thereby preventing HIF-2alpha heterodimerization and its subsequent binding to DNA. This results in decreased transcription and expression of HIF-2alpha downstream target genes, many of which regulate tumor cell growth and…		2021-10-16
DHES0815A*		ERBB2	Phase I	An antibody-drug conjugate (ADC) consisting of a monoclonal antibody targeting human epidermal growth factor receptor 2 (ERBB2; EGFR2; HER2) linked to a DNA minor groove crosslinking agent pyrrolo[2,1- c][1,4]benzodiazepine monoamide (PBD-MA), with potential antineoplastic activity. Upon intravenous administration of ADC DHES0815A, the monoclonal antibody moiety targets and binds to HER2 expresse…		2021-10-16
Disitamab vedotin*	RC48	ERBB2	Phase I-III	An antibody-drug conjugate (ADC) composed of a monoclonal antibody targeting human epidermal growth factor receptor 2 (EGFR2; HER2) and conjugated to an as-of-yet undisclosed cytotoxic agent, with potential antineoplastic activity. Upon administration of anti-HER2 ADC RC48, the antibody moiety targets and binds to HER2 on tumor cells. Upon antibody/antigen binding and internalization, the cytotox…	NCT04311034	2021-10-07
Divozilimab*	BCD-132	MS4A1	Phase I&II	N/A		2021-10-16
DKN-01*	LY-2812176	DKK1	Phase I&II	A humanized monoclonal antibody directed against Wnt antagonist Dickkopf-1 (DKK1) with potential anti-osteolytic activity. DKK1-neutralizing monoclonal antibody DKN-01 binds to and inhibits DKK1, which restores Wnt pathway signaling. Reactivation of the Wnt signaling pathway may result in the differentiation and activation of osteoblasts within the bone matrix and the reversal of tumor-induced os…	NCT03395080	2021-10-07
domatinostat*	4SC-202	HDAC1,HDAC2,HDAC3,BRD4	Phase I&II	An orally bioavailable benzamide and inhibitor of human class I histone deacetylases (HDACs) isoenzymes 1, 2 and 3, with potential antineoplastic activity. Domatinostat selectively binds to and inhibits class I HDACs leading to an accumulation of highly acetylated histones. This may result in an induction of chromatin remodeling, the selective transcription of tumor suppressor genes, and the tumo…		2021-10-07
dovitinib*	TKI-258	KIT,PDGFRA,FLT3,KDR,FGFR3,FLT1,FLT4	Phase I-III	The orally bioavailable lactate salt of a benzimidazole-quinolinone compound with potential antineoplastic activity. Dovitinib strongly binds to fibroblast growth factor receptor 3 (FGFR3) and inhibits its phosphorylation, which may result in the inhibition of tumor cell proliferation and the induction of tumor cell death. In addition, this agent may inhibit other members of the RTK superfamily, …	NCT02268435	2021-10-07
DP303c*		ERBB2	Phase I	An antibody-drug conjugate (ADC) composed of a monoclonal antibody targeting human epidermal growth factor receptor 2 (EGFR2; HER2; ErbB2) and conjugated to an as of yet undisclosed cytotoxic agent, with potential antineoplastic activity. Upon administration of anti-HER2 ADC DP303c, the antibody moiety targets and binds to HER2 on tumor cells. Upon antibody/antigen binding and internalization, th…		2021-10-16
DS 1055a*	DS-1055; DS-1055a	LRRC32	Phase I			2021-10-07
DS-1001*	DS-1001b	IDH1	Phase I&II	An orally available inhibitor of isocitrate dehydrogenase type 1 (IDH1; IDH-1; IDH1 [NADP+] soluble) mutant forms, including substitution mutations at the arginine in position 132, IDH1(R132) (IDH1-R132), with potential antineoplastic activity. Upon administration, mutant IDH-1 inhibitor DS-1001 specifically inhibits certain mutant forms of IDH1, thereby inhibiting the formation of the oncometabo…	NCT04458272	2021-10-07
DSP107*		CD47	Phase I&II	bi-functional, trimeric, fusion protein consisting of the extracellular domains (ECDs) of human signal-regulatory protein alpha (SIRPalpha; SIRPa; CD172a) fused to a 4-1BB ligand (4-1BBL), with potential immune checkpoint inhibitory, immunostimulating and antineoplastic activities. Upon administration, the SIRPa-4-1BBL fusion protein DSP107 selectively targets and binds to both CD47 expressed on …		2021-10-07
DSP-7888*		WT1	Phase I-III	A peptide cancer vaccine comprised of peptides derived from the Wilms tumor gene 1 (WT1) protein, with potential immunomodulating and antineoplastic activities. Upon administration, WT1 protein-derived peptide vaccine DSP-7888 may induce a specific cytotoxic T-lymphocyte (CTL) response against WT1-overexpressing tumor cells. In addition, DSP-7888 induces a helper T-lymphocyte-mediated immune resp…		2021-10-07
DT2216*		BCL2L1	Phase I	An anti-apoptotic protein B-cell lymphoma-extra large (Bcl-XL) targeted protein degrader, using the proteolysis targeting chimera (PROTAC) technology, with potential pro-apoptotic, immunomodulating and antineoplastic activities. DT2216 is composed of a Bcl-XL ligand attached to a Von Hippel-Lindau (VHL) E3 ligase ligand. Upon administration of DT2216, the Bcl-XL binding moiety specifically target…		2021-10-07
DT2219ARL*	GTB 1550	CD19,CD22	Phase I&II	An immunotoxin consisting of two scFv ligands recognizing human CD19 and CD22 linked to the first 389 amino acids of diphtheria toxin (DT), DT 390, with potential antineoplastic activity. The VH and VL regions of anti-CD22 (sFv) and anti-CD19 are reversed and linked by an aggregration stabilizing linker (ARL) consisting of a 20 amino acid segment of human muscle aldolase (hma) and an Xho1 -compat…		2021-10-07
DTRM-555*		MTOR,BTK	Phase I&II	An orally bioavailable combination of DTRMWXHS-12, a Bruton's tyrosine kinase (BTK) inhibitor, everolimus, a mammalian Target of Rapamycin (mTOR) inhibitor, and pomalidomide, an immunomodulatory drug (IMiD), that may be used for the treatment of B-cell malignancies. Upon oral administration of DTRM-555, the DTRMWXHS-12 component inhibits the activity of BTK and prevents the activation of the B-ce…		2021-10-07
Dubermatinib*	TP-0903	AXL	Phase I&II	An orally available and selective inhibitor of the receptor tyrosine kinase AXL (UFO), with potential antineoplastic activity. Upon administration, TP-0903 targets and binds to AXL and prevents its activity. This blocks AXL-mediated signal transduction pathways and inhibits the epithelial-mesenchymal transition (EMT), which, in turn, inhibits tumor cell proliferation and migration. In addition, T…	NCT02729298	2021-10-07
DZD9008*		EGFR	Phase I&II	An orally available, irreversible, dual kinase inhibitor of epidermal growth factor receptor (EGFR) and human epidermal growth factor receptor 2 (HER2) that shows similar activity against certain activating mutations, including exon 20 insertions (exon20ins), with potential antineoplastic activity.	NCT03974022	2021-10-07
E 6201*		MAP2K1,MAP3K1	Phase I&II	A synthetic, fungal metabolite analogue inhibitor of mitogen-activated protein kinase kinase 1 (MEK-1) and mitogen-activated protein kinase kinase kinase 1 (MEKK-1) with potential antipsoriatic and antineoplastic activities. MEK-1/MEKK-1 inhibitor E6201 specifically binds to and inhibits the activities of MEK-1 and MEKK-1, which may result in the inhibition of tumor cell proliferation. MEK-1 and …		2021-10-07
E7090*		FGFR1,FGFR2,FGFR3	Phase I&II	An inhibitor of the fibroblast growth factor (FGF)/fibroblast growth factor receptor (FGFR) pathway, with potential antineoplastic activity. Upon administration, the FGF/FGFR pathway inhibitor E7090 selectively interferes with the binding of FGF to FGFR through an as of yet not fully elucidated mechanism. This inhibits FGFR-mediated signaling and leads to both cell proliferation inhibition and ce…		2021-10-07
EC 0652*		FOLH1	Phase I	A radioconjugate composed of 2-[3-(1, 3-dicarboxy propyl)-ureido] pentanedioic acid (DUPA), a prostate-specific membrane antigen (PSMA)-targeting ligand, linked to the radioisotope technetium Tc 99m (Tc99m), that can potentially be used as a radioimaging agent for PSMA-overexpressing tumor cells. Upon administration, the PSMA-targeting moiety of EC0652 targets and binds to PSMA-expressing tumors.…		2021-10-07
EC1169*	DUPA-TubH III; EC 1719; EC-1069; EC1169; PSMA-Tubulysin	FOLH1	Phase I	An injectable, water soluble, small molecule drug conjugate (SMDC) containing a ligand specific for prostate-specific membrane antigen (PSMA), conjugated via a stable, enzyme-cleavable linker to the cytotoxic agent tubulysin B hydrazide (TubBH), with potential antineoplastic activity. Upon administration of PSMA-targeted tubulysin B-containing conjugate EC1169, the PSMA ligand specifically target…		2021-10-07
Eganelisib*	IPI-549	PIK3CG	Phase I&II	Eganelisib (IPI 549), a novel PI3K-y inhibitor, induced promising response rates when added to nivolumab (Opdivo) for the treatment of patients with metastatic urothelial carcinoma (mUC), according to results of a phase 2 trial.		2021-10-07
Elimusertib*	BAY1895344	ATR	Phase I	An orally available ataxia telangiectasia and Rad3-related (ATR)-specific kinase inhibitor, with potential antineoplastic activity. Upon oral administration, ATR kinase inhibitor BAY1895344 selectively binds to and inhibits the activity of ATR, which prevents ATR-mediated signaling. This inhibits DNA damage checkpoint activation, disrupts DNA damage repair and induces apoptosis in ATR-overexpress…	NCT03188965	2021-10-07
Elranatamab*	PF-06863135	TNFRSF17	Phase I-III	A bispecific monoclonal antibody against human CD3, a T-cell surface antigen, and human B-cell maturation antigen (BCMA; TNFRSF17), a tumor-associated antigen (TAA) expressed on plasma cells, with potential antineoplastic activity. Upon administration, anti-CD3/anti-BCMA bispecific monoclonal antibody PF-06863135 binds to both CD3 on T cells and BCMA expressed on malignant plasma cells. This resu…		2021-10-07
eltanexor*	ATG-016	XPO1	Phase I/II	An orally bioavailable inhibitor of exportin-1 (XPO1; chromosome region maintenance 1 protein homolog; CRM1), with potential antineoplastic activity. Upon administration, eltanexor binds to the XPO1 cargo binding site, which prevents the XPO1-mediated nuclear export of cargo proteins such as tumor suppressor proteins (TSPs), including p53, p73, BRCA1/2, pRB, FOXO, and other growth regulatory prot…		2021-10-16
EMB-01*		MET,EGFR	Phase I-III	A human, Fabs-in-tandem immunoglobulin (FIT-Ig)-based, tetravalent, bispecific antibody targeting both the epidermal growth factor receptor EGFR and the hepatocyte growth factor receptor (HGFR; c-Mesenchymal-Epithelial Transition; cMet; c-Met), with potential antineoplastic activity. Upon administration, anti-EGFR/c-Met bispecific antibody EMB-01 simultaneously targets and binds to wild-type or c…		2021-10-16
Enoblituzumab*	MGA271	CD276	Phase I-III	An Fc-domain optimized, humanized monoclonal antibody directed against cancer stem cells (CSCs), with potential immunomodulating and antineoplastic activities. After binding of enoblituzumab to an as of yet not elucidated target expressed on CSCs and differentiated tumor cells, this agent may induce an antibody-dependent cell-mediated cytotoxicity (ADCC) against CSCs. CSCs are tumor initiating ce…	NCT02475213	2021-10-07
Ensartinib*	X-396	ALK	Phase I-III	An orally available small molecule inhibitor of the receptor tyrosine kinase anaplastic lymphoma kinase (ALK) with potential antineoplastic activity. Upon oral administration, ensartinib binds to and inhibits ALK kinase, ALK fusion proteins and ALK point mutation variants. Inhibition of ALK leads to the disruption of ALK-mediated signaling and eventually inhibits tumor cell growth in ALK-expressi…	NCT03737994	2021-10-07
Entospletinib*	GS9973	SYK	Phase I-III	An orally available inhibitor of spleen tyrosine kinase (Syk), with potential antineoplastic activity. Upon oral administration of entospletinib, this agent may inhibit the activity of Syk, which inhibits B-cell receptor (BCR) signaling and leads to an inhibition of tumor cell activation, migration, adhesion and proliferation. Syk, a non-receptor cytoplasmic, BCR-associated tyrosine kinase, is ex…	NCT03013998	2021-10-07
Envafolimab*	KN035	PDCD1	Phase I-III	An injectable formulation of a monoclonal antibody directed against programmed cell death-1 ligand 1 (PD-L1; cluster of differentiation 274; CD274), with immune checkpoint inhibitory and potential antineoplastic activities. Upon subcutaneous administration, anti-PD-L1 monoclonal antibody KN035 binds to PD-L1, blocking its binding to and activation of its receptor programmed death 1 (PD-1), which …	NCT03101488	2021-10-07
enzastaurin*		PIK3CA,PRKCB,AKT1,AKT2,AKT3	Phase I-III	The hydrochloride salt of enzastaurin, a synthetic macrocyclic bisindolemaleimide with potential antineoplastic activity. Binding to the ATP-binding site, enzastaurin selectively inhibits protein kinase C beta, an enzyme involved in the induction of vascular endothelial growth factor (VEGF)-stimulated neo-angiogenesis. This agent may decrease tumor blood supply and so tumor burden.		2021-10-07
EP-100 *	INCB-024360; INCB-24360	GNRH1	Phase I&II	A water-soluble, positively charged fusion protein consisting of a luteinizing hormone releasing hormone (LHRH) receptor-targeting ligand conjugated to the membrane-disrupting peptide CLIP 71 with membrane-disrupting and potential antineoplastic activities. The LHRH ligand moiety of membrane-disrupting peptide EP-100 specifically binds to LHRH receptors, which are upregulated on a variety of huma…		2021-10-07
Epacadostat*	INCB-024360; INCB-24360	IDO1	Phase I-III	An orally available hydroxyamidine and inhibitor of indoleamine 2,3-dioxygenase (IDO1), with potential immunomodulating and antineoplastic activities. epacadostat targets and binds to IDO1, an enzyme responsible for the oxidation of tryptophan into kynurenine. By inhibiting IDO1 and decreasing kynurenine in tumor cells, epacadostat increases and restores the proliferation and activation of variou…		2021-10-07
epitinib*	HMPL813	EGFR	Phase I	The succinate salt form of epitinib, an orally available epidermal growth factor receptor (EGFR) inhibitor, with potential antineoplastic activity. Upon administration, epitinib inhibits the activity of EGFR, thereby preventing EGFR-mediated signaling. This may lead to induction of cell death and inhibition of tumor growth in EGFR-overexpressing tumor cells. EGFR is a receptor tyrosine kinase (RT…		2021-10-07
Epratuzumab*	AMG 412; Epratucyn; hCD22; Humanised monoclonal antibody LL2; Humanized anti-CD22 monoclonal antibody IgG1; IMMU 103; IMMU LL2; LymphoCide	CD22	Phase I-III	A recombinant, humanized monoclonal antibody directed against CD22, a cell surface glycoprotein present on mature B-cells and on many types of malignant B-cells. After binding to CD22, epratuzumab's predominant antitumor activity appears to be mediated through antibody-dependent cellular cytotoxicity (ADCC).		2021-10-07
Eprenetapopt*	APR-246	p53	Phase I-III	A methylated derivative and structural analog of PRIMA-1 (p53 re-activation and induction of massive apoptosis), with potential antineoplastic activity. Upon administration, PRIMA-1 analog APR-246 covalently modifies the core domain of mutated forms of cellular tumor antigen p53 (p53) through the alkylation of thiol groups. These modifications restore both the wild-type conformation and function …	NCT03588078	2021-10-07
ERAS-007*	ASN-007	MAPK3,MAPK1	Phase I/II	An orally bioavailable inhibitor of the extracellular signal-regulated kinases 1 (ERK1) and 2 (ERK2), with potential antineoplastic activity. Upon oral administration, ERAS-007 specifically binds to and inhibits the serine/threonine-protein kinase activities of both ERK1 and ERK2, thereby preventing the phosphorylation of ERK1/2 substrates and the activation of mitogen-activated protein kinase (M…		2021-10-16
ERY974*		GPC3	Phase I			2021-10-16
ESG401*		TACSTD2	Phase I&II	Anti-TROP-2 coupled to SN38 (a DNA polymerase inhibitor) (ESG-401) has received approval to begin clinical trials. ESG-401 addresses a highly unmet need for the treatment of multiple solid tumors, including triple-negative breast cancer and urothelial carcinoma		2021-10-07
ETH-155008*		FLT3,CDK4,CDK6	Phase I	ETH-155008 represents a novel dual inhibitor that may yet fulfill the promise of effective AML therapy through dual targeting of FLT3 and CDK4/6 ...		2021-10-16
Fadraciclib*	CYC065	CDK2,CDK9,CDK5	Phase I&II	An orally bioavailable inhibitor of cyclin dependent kinases 2, 5 and 9 (CDK2/5/9), with potential antineoplastic and chemoprotective activities. Upon oral administration, fadraciclib selectively binds to and inhibits the activity of CDK2, 5 and 9, which leads to inhibition of CDK2, 5 and 9-dependent cellular pathways, downregulation of genes involved in the pro-survival pathway, prevention of th…		2021-10-07
Famitinib*	SHR1020	KIT,PDGFR,FLT4,FLT3,KDR	Phase I-III	An orally bioavailable receptor tyrosine kinase (RTK) inhibitor with potential antineoplastic activity. Famitinib binds to and inhibits several RTKs, dysregulated in a variety of tumors, including stem cell factor receptor (c-Kit; SCFR), vascular endothelial growth factor receptor (VEGFR) 2 and 3, platelet-derived growth factor receptor (PDGFR) and FMS-like tyrosine kinases Flt1 and Flt3. Inhibit…	NCT04355858	2021-10-07
Farletuzumab*	MORAb 202	FOLR1	Phase I&II	An antibody drug conjugate (ADC) composed of farletuzumab, a humanized immunoglobulin G1 (IgG1) monoclonal antibody directed against the folate receptor alpha (FRA; FolRa; FOLR1), and conjugated, via a cathepsin B-cleavable linker, to the microtubule-targeting agent (MTA) eribulin, a derivative of the macrocyclic polyether natural product halichondrin B, with potential antineoplastic activity. Up…		2021-10-07
FAZ053*		CD274	Phase I	A monoclonal antibody directed against programmed cell death-1 ligand 1 (PD-L1), with immune checkpoint inhibitory and potential antineoplastic activities. Upon administration, anti-PD-L1 monoclonal antibody FAZ053 binds to PD-L1, blocking its binding to and activation of its receptor programmed death 1 (PD-1), which may enhance the T-cell-mediated anti-tumor immune response and reverse T-cell in…		2021-10-16
FCN-011*		NTRK1,NTRK2,NTRK3	Phase I	N/A		2021-10-16
FCN159*		MAP2K1,MAP3K1	Phase I&II	An orally bioavailable inhibitor of mitogen-activated protein kinase kinase (MAP2K, MAPK/ERK kinase, or MEK) 1 and 2, with potential antineoplastic activity. Upon administration, MEK 1/2 Inhibitor FCN-159 selectively binds to and inhibits the activity of MEK1 and MEK2, preventing the activation of MEK1/2-dependent effector proteins and transcription factors, which may result in the inhibition of …	NCT03932253	2021-10-07
FCN411*		EGFR,ERBB2	Phase I/II	FCN-411 is a novel, proprietary and highly potent pan-HER inhibitor developed by Fochon for the treatment of metastatic NSCLC and HSNCC. Members of the epidermal growth factor recept or (EGFR) tyrosine kinase family, including EGFR (also called HER-1, ErbB-1), HER-2 (neu, ErbB-2), HER-3 (ErbB-3) and HER-4 (ErbB-4), play a crucial role in regulating cell proliferation and differentiation in many t…	NCT03420079	2021-10-07
FCN-437*	FCN-437c	CDK4,CDK6	Phase I&II	An orally bioavailable inhibitor of cyclin-dependent kinase (CDK) types 4 (CDK4) and 6 (CDK6), with potential antineoplastic activity. Upon administration, CDK4/6 inhibitor FCN-437 selectively inhibits CDK4 and CDK6, which inhibits the phosphorylation of retinoblastoma protein (Rb) early in the G1 phase, prevents CDK-mediated G1/S transition and leads to cell cycle arrest. This suppresses DNA rep…		2021-10-16
Felezonexor*	CBS 9106; SL-801	XPO1	Phase I			2021-10-07
FF-10101-01*		FLT3	Phase I/II	The succinate salt form of FF-10101, a FMS-like tyrosine kinase 3 (FLT3; CD135; STK1; FLK2) inhibitor, with potential antineoplastic activity. Upon administration of FLT3 inhibitor FF-10101 succinate (FF-10101-01), FF-10101 irreversibly binds to and inhibits the activity of FLT3. This inhibits the proliferation of FLT3-expressing cancer cells. FLT3, a class III receptor tyrosine kinase (RTK), is …	NCT03194685	2021-10-07
FHD-286*		SMARCA4, SMARCA2	Phase I	An orally bioavailable, allosteric, small molecule inhibitor of transcription activator BRG1 (SWI/SNF-related matrix-associated actin-dependent regulator of chromatin subfamily A member 4; SMARCA4) and BRM (SWI/SNF-related matrix-associated actin-dependent regulator of chromatin subfamily A member 2; SMARCA2), with potential antineoplastic activity. Upon oral administration, BRG1/BRM inhibitor FH…		2021-10-16
FHD-609*		BRD9	Phase I	A protein degrader of bromodomain-containing protein 9 (BRD9; sarcoma antigen NY-SAR-29; rhabdomyosarcoma antigen MU-RMS-40.8), with potential antineoplastic activity. FHD-609 is comprised of an E3 ligase-binding moiety and a BRD9-binding moiety. Upon administration, BRD9 degrader FHD-609 targets and binds to BRD9 with its BRD9-binding moiety. Upon BRD9 binding, the E3 ligase-binding moiety binds…		2021-10-16
Fibromun*	L19TNF	FN1	Phase I&II	An immunocytokine consisting of human pro-inflammatory cytokine tumor necrosis factor alpha (TNFalpha) fused to a human single-chain variable fragment (scFv) directed against the extra-domain B (ED-B) of fibronectin (L19), with potential immunopotentiating and antineoplastic activities. The L19 moiety of recombinant human fusion protein L19TNFalpha binds to the ED-B domain of fibronectin on tumor…		2021-10-07
Ficlatuzumab*	AV-299; SCH 900105	MET	Phase I&II	A monoclonal antibody directed against human hepatocyte growth factor (HGF) with potential antineoplastic activity. Ficlatuzumab binds to the soluble ligand HGF, preventing the binding of HGF to its receptor c-Met and activation of the HGF/c-Met signaling pathway, which may result in cell death in c-Met-expressing tumor cells. c-Met, a receptor tyrosine kinase overexpressed or mutated in many tum…	NCT03422536	2021-10-07
Fimepinostat*	CUDC-907	PIK3CA,PIK3CB,PIK3CD,HDAC1	Phase I&II	An orally bioavailable inhibitor of both phosphoinositide 3-kinase (PI3K) class I and pan histone deacetylase (HDAC) enzymes, with potential antineoplastic activity. Upon oral administration, CUDC-907 inhibits the activity of both PI3K class I isoforms and HDAC, thereby preventing the activation of the PI3K-AKT-mTOR signal transduction pathway that is often overactivated in many cancer cell types…	NCT03002623	2021-10-07
Fisogatinib*		FGFR4,FGF19	Phase I&II	An orally bioavailable inhibitor of human fibroblast growth factor receptor 4 (FGFR4), with potential antineoplastic activity. Upon oral administration, fisogatinib specifically binds to and blocks the binding of the ligand FGF19 to FGFR4. This prevents the activation of FGFR4, inhibits FGFR4-mediated signaling and leads to an inhibition of tumor cell proliferation in FGFR4-overexpressing cells. …		2021-10-07
Flotetuzumab*	Anti-CD123/CD3-monoclonal-antibody-MGD006; MGD006	IL3RA	Phase I&II	An anti-CD123/anti-CD3 bispecific humanized monoclonal antibody with potential immunostimulatory and antineoplastic activities. Flotetuzumab possesses two antigen-recognition and binding sites, one for the CD3 complex, a group of T-cell surface glycoproteins that complex with the T-cell receptor (TCR), and one for CD123, a tumor-associated antigen (TAA) overexpressed on the surface of certain tum…		2021-10-07
Flumatinib*	HH-GV678	PDGFR,KIT	Phase I-IV	The orally bioavailable, mesylate salt form of the tyrosine kinase inhibitor flumatinib, with potential antineoplastic activity. Upon administration, flumatinib inhibits the wild-type forms of Bcr-Abl, platelet-derived growth factor receptor (PDGFR) and mast/stem cell growth factor receptor (SCFR; c-Kit) and forms of these proteins with certain point mutations. This results in the inhibition of b…	NCT04375683	2021-10-07
Fluzoparib*	SHR3162; HS-10160	PARP1,PARP2	Phase I-III	An orally available inhibitor of poly (ADP-ribose) polymerase (PARP) types 1 and 2, with potential antineoplastic activity. Upon oral administration, fluzoparib inhibits PARP 1 and 2 activity, which inhibits PARP-mediated repair of damaged DNA via the base excision repair (BER) pathway, enhances the accumulation of DNA strand breaks, promotes genomic instability, and leads to an induction of apop…	NCT04296370	2021-10-07
FOR46*		CD46	Phase I-IV	An antibody-drug conjugate (ADC) composed of a human monoclonal antibody directed against the cluster of differentiation 46 (CD46; membrane cofactor protein; MCP) and conjugated to an as of yet undisclosed cytotoxic payload, with potential antineoplastic activity. Upon administration, anti-CD46 ADC FOR46 specifically targets and binds to a specific conformational epitope on the immune modulatory …		2021-10-07
Foritinib succinate*	SAF 189	ALK,ROS1	Phase I/II	The succinate salt form of foritinib, an orally bioavailable inhibitor of the receptor tyrosine kinases anaplastic lymphoma kinase (ALK) and C-ros oncogene 1 (ROS1), with potential antineoplastic activity. Upon oral administration, foritinib targets, binds to and inhibits the activity of ALK and ROS1, which leads to the disruption of ALK- and ROS1-mediated signaling and the inhibition of cell gro…		2021-10-07
FPX 01*	[225Ac]-FPI-1434; FPI-1434; FPX01	IGF1R	Phase I	A radioimmunoconjugate composed of FPI-1175 (AVE1642), a humanized monoclonal antibody against insulin-like growth factor-1 receptor (IGF-1R), linked, via the bifunctional chelate FPI-1397, to the alpha-emitting radioisotope actinium-225 (225Ac or Ac-225), with potential antineoplastic activity. Upon administration of actinium Ac 225-FPI-1434, the FPI-1434 moiety targets and binds to IGF-1R expre…		2021-10-07
fruquintinib*	HMPL-013	KDR,FLT1,FLT4	Phase I-IV	An orally available, small molecule inhibitor of vascular endothelial growth factor receptors (VEGFRs), with potential anti-angiogenic and antineoplastic activities. Upon oral administration, fruquintinib inhibits VEGF-induced phosphorylation of VEGFRs 1, 2, and 3 which may result in the inhibition of migration, proliferation and survival of endothelial cells, microvessel formation, the inhibitio…	NCT02976116	2021-10-07
FS118*		CD274	Phase I/II	A bispecific antibody directed against two immune checkpoint proteins, the inhibitory receptor lymphocyte activation gene 3 protein (LAG3; LAG-3) and the immunosuppressive ligand programmed cell death-1 ligand 1 (PD-L1; cluster of differentiation 274; CD274), with potential immune checkpoint inhibitory and antineoplastic activities. FS118 is generated by incorporating an anti-LAG-3 Fc-region with…		2021-10-16
FS-1502*		ERBB2	Phase I	An antibody-drug conjugate (ADC) consisting of the recombinant anti-epidermal growth factor receptor 2 (HER2) monoclonal antibody trastuzumab conjugated to the auristatin analog and potent microtubule inhibitor monomethyl auristatin F (MMAF), with potential antineoplastic activity. Upon administration of trastuzumab monomethyl auristatin F, the trastuzumab moiety binds to HER2 on tumor cell surfa…		2021-10-07
FS222*		PDCD1	Phase I	A tetravalent immunoglobulin G1 (IgG1) bispecific antibody targeting both the human programmed death-ligand 1 (PD-L1) and CD137 (4-1BB; tumor necrosis factor receptor superfamily member 9; TNFRSF9), with potential checkpoint inhibitory, immunostimulating and antineoplastic activities. Upon administration, anti-CD137/PD-L1 bispecific antibody FS222 simultaneously targets and binds to CD137, which …		2021-10-16
FT 596*		CD19	Phase I	An allogeneic, off-the-shelf, chimeric antigen receptor (CAR)-natural killer (NK) cell product derived from a clonal master induced pluripotent stem cell (iPSC) line, and engineered to express a NK cell-specific anti-CD19 CAR, a high-affinity, non-cleavable CD16 (hnCD16) Fc receptor, and a recombinant fusion of IL-15 and IL-15 receptor alpha (IL-15RF), with potential immunostimulatory and antineo…		2021-10-07
FT 7051*		CREBBP,EP300,AR	Phase I			2021-10-07
FT-1101*	CC-95775	BRD2,BRD3,BRD4,BRDT	Phase I	An orally bioavailable inhibitor of the Bromodomain and Extra-Terminal (BET) family of proteins, with potential antineoplastic activity. Upon administration, the BET inhibitor FT-1101 binds to the acetylated lysine recognition motifs in the bromodomain sites of BET proteins, thereby preventing the interaction between the BET proteins and acetylated histones. This disrupts chromatin remodeling and…	NCT02543879	2021-10-07
Futibatinib*	TAS 120	FGFR1,FGFR2,FGFR3,FGFR4	Phase I-III	An orally bioavailable inhibitor of the fibroblast growth factor receptor (FGFR) with potential antineoplastic activity. Futibatinib selectively and irreversibly binds to and inhibits FGFR, which may result in the inhibition of both the FGFR-mediated signal transduction pathway and tumor cell proliferation, and increased cell death in FGFR-overexpressing tumor cells. FGFR is a receptor tyrosine k…	NCT04601857	2021-10-07
Futuximab/modotuximab - Symphogen*	992-and-1024; 992/1024; DS 992/DS 1024; DS-1024/DS-992; Modotuximab/futuximab; Sym-004	EGFR	Phase I-III	A recombinant immunoglobulin G1 (IgG1) monoclonal antibody directed against the epidermal growth factor receptor (EGFR), with potential antineoplastic activity. Upon administration, modotuximab targets and binds to an epitope located in the extracellular domain (ECD) of EGFR, which causes internalization and degradation of EGFR, including the mutated EGFR variant III (EGFRvIII). This prevents EGF…		2021-10-07
G1T48*		ESR1	Phase I	An orally available selective estrogen receptor degrader/downregulator (SERD), with potential antineoplastic activity. Upon oral administration, SERD G1T48 specifically targets and binds to the estrogen receptor alpha (ERalpha; ERa; ESR1) and induces a conformational change that promotes ERalpha degradation and downregulation. This prevents ERalpha-mediated signaling and inhibits both the growth …		2021-10-16
Galunisertib*	LY2157299	TGFBR1	Phase I-III	An orally available, small molecule antagonist of the tyrosine kinase transforming growth factor-beta (TGF-b) receptor type 1 (TGFBR1), with potential antineoplastic activity. Upon administration, galunisertib specifically targets and binds to the kinase domain of TGFBR1, thereby preventing the activation of TGF-b-mediated signaling pathways. This may inhibit the proliferation of TGF-b-overexpres…	NCT03470350	2021-10-07
GC022F *	GC022	CD19,CD22	Phase I&II	A preparation of autologous human T lymphocytes engineered to express chimeric T-cell receptors (chimeric antigen receptors or CARs) targeting the tumor-associated antigens (TAAs) CD19 and CD22 and fused to as of yet not fully elucidated co-stimulatory domains, with potential immunostimulating and antineoplastic activities. Upon administration, the autologous bispecific CD19/CD22-targeted CAR-T c…		2021-10-07
GC1118*		EGFR	Phase I&II	A recombinant, human monoclonal antibody directed against the epidermal growth factor receptor (EGFR) with potential antineoplastic activity. Upon intravenous administration, GC1118 binds to and blocks the ligand binding site of EGFR, which prevents receptor dimerization and activation. This may lead to an inhibition of both EGFR-dependent downstream pathways and EGFR-dependent tumor cell prolife…		2021-10-16
GDC-0919*		IDO1	Phase I	N/A		2021-10-16
GDC-0927*		ESR1	Phase I	GDC-0927 is a novel, potent, non-steroidal, orally bioavailable, selective ER antagonist/ER degrader (SERD) that induces tumor regression in estrogen receptor ( ..		2021-10-16
GDC-6036*		KRAS	Phase I	An orally available inhibitor of the oncogenic KRAS substitution mutation, G12C, with potential antineoplastic activity. Upon oral administration, KRAS G12C inhibitor GDC-6036 selectively targets the KRAS G12C mutant and inhibits KRAS G12C mutant-dependent signaling. KRAS, a member of the RAS family of oncogenes, serves an important role in cell signaling, division and differentiation. Mutations …	NCT04449874	2021-10-07
Gedatolisib*	PF-05212384; PKI-587	PIK3CA,PIK3CD,PIK3CG,PIK3CB,MTOR	Phase I&II	An agent targeting the phosphatidylinositol 3 kinase (PI3K) and mammalian target of rapamycin (mTOR) in the PI3K/mTOR signaling pathway, with potential antineoplastic activity. Upon intravenous administration, gedatolisib inhibits both PI3K and mTOR kinases, which may result in apoptosis and growth inhibition of cancer cells overexpressing PI3K/mTOR. Activation of the PI3K/mTOR pathway promotes c…		2021-10-07
GEM333*		CD33	Phase I	A bispecific antibody possessing two antigen-recognition and binding sites, one for the CD3 complex, a group of T-cell surface glycoproteins that complex with the T-cell receptor (TCR), and one for the tumor-associated antigen (TAA) CD33, with potential immunostimulating and antineoplastic activities. Upon administration of anti-CD33/CD3 bispecific antibody GEM 333, this bispecific antibody binds…		2021-10-07
GEM-3-PSCA*	GEM3PSCA	PSCA	Phase I			2021-10-07
GEN1044*	GEN 1044	TPBG	Phase I&II	A recombinant immunoglobulin G1 (IgG1) bispecific antibody targeting both the human T-cell surface antigen CD3 and oncofetal antigen 5T4, with potential immunomodulating and antineoplastic activities. Upon administration, anti-CD3/anti-5T4 bispecific antibody GEN1044 simultaneously targets and binds to CD3 expressed on T cells and 5T4 expressed on tumor cells. The resulting cross-linkage may trig…		2021-10-07
GEN1046*	BNT 311	PDCD1	Phase I&II	A recombinant, Fc-silenced immunoglobulin G1 (IgG1) bispecific antibody targeting both the human programmed death-ligand 1 (PD-L1) and 4-1BB (CD137; tumor necrosis factor receptor superfamily member 9; TNFRSF9), with potential checkpoint inhibitory, immunostimulating and antineoplastic activities. Upon administration, anti-PD-L1/4-1BB bispecific antibody GEN1046 simultaneously targets and binds t…		2021-10-16
genolimzumab*	GB226; APL-501; CBT 501; GB 226	PDCD1	Phase I&II	An immunoglobulin G4 (IgG4) humanized monoclonal antibody directed against the negative immunoregulatory human cell surface receptor programmed cell death 1 (PD-1; PD1; PDCD1; CD279), with potential immune checkpoint inhibitory and antineoplastic activities. Upon administration, genolimzumab binds to and inhibits PD-1 and its downstream signaling pathways. This may restore immune function through…	NCT03976856	2021-10-07
Giredestrant*	GDC-9545	ESR1	Phase I-III	An orally available selective estrogen receptor degrader/downregulator (SERD), with potential antineoplastic activity. Upon oral administration, SERD GDC-9545 specifically targets and binds to the estrogen receptor (ER) and induces a conformational change that promotes ER degradation. This prevents ER-mediated signaling and inhibits both the growth and survival of ER-expressing cancer cells.	NCT04576455	2021-10-07
glembatumumab vedotin*	CDX-011	GPNMB	Phase I&II	An antibody-drug conjugate, consisting of the fully human monoclonal antibody CR011 directed against glycoprotein NMB (GPNMB) and conjugated via a cathepsin B-sensitive valine-citrulline (vc) linkage to the cytotoxic agent monomethyl auristatin E (MMAE), with potential antineoplastic activity. Upon administration, the monoclonal antibody CR011 moiety binds to glycoprotein nmb (GPNMB), expressed o…		2021-10-07
glofitamab*		MS4A1	Phase I-III	A bispecific monoclonal antibody, with potential antineoplastic activity. Glofitamab contains two antigen-recognition sites: one for human CD3, a T cell surface antigen, and one for human CD20, a tumor-associated antigen (TAA) that is exclusively expressed on B-cells during most stages of B-cell development and is often overexpressed in B-cell malignancies. Upon administration, glofitamab binds t…		2021-10-07
Glumetinib*	SCC244	MET	Phase I&II	An orally bioavailable, small molecule inhibitor of the oncoprotein c-Met (hepatocyte growth factor receptor; HGFR), with potential antineoplastic activity. Upon oral administration, glumetinib targets and binds to the c-Met protein, thereby disrupting c-Met-dependent signal transduction pathways. This may induce cell death in tumor cells overexpressing c-Met protein or expressing constitutively …	NCT04338243	2021-10-07
GNR-084*		CD19	Phase I/II	A bispecific antibody and a T-cell engager targeting both the tumor-associated antigen (TAA) CD19, and the T-cell surface antigen CD3, with potential immunostimulating and antineoplastic activities. Upon administration, anti-CD19/CD3 bispecific antibody GNR-084 binds to both the CD3 antigen on T cells and the CD19 antigen expressed on tumor cells. This results in the cross-linking of T cells and …		2021-10-16
GQ 1001*		ERBB2	Phase I	An antibody-drug conjugate (ADC) composed of a monoclonal antibody targeting human epidermal growth factor receptor 2 (EGFR2; HER2; ErbB2) and conjugated, via a site-specific linker, to the cytotoxic maytansinoid mertansine (DM1), with potential antineoplastic activity. Upon administration of anti-HER2-DM1 ADC GQ1001, the antibody moiety targets and binds to HER2 on tumor cell surfaces. Upon cell…		2021-10-07
GS-3583*		FLT3	Phase I	A fusion protein composed of fms-related tyrosine kinase 3 ligand (FLT3L) and agonist fused to an immunoglobulin (Ig) fragment crystallizable region (Fc region), with potential immunostimulating activity. Upon administration of the FLT3 agonist-Fc fusion protein GS-3583, the FLT3 agonist moiety specifically targets, binds to, and activates FLT3 and, synergistically with other growth factors, stim…		2021-10-16
GSK2141795*		AKT1,AKT2,AKT3	Phase I&II	An orally bioavailable inhibitor of the serine/threonine protein kinase Akt (protein kinase B) with potential antineoplastic activity. Akt inhibitor GSK2141795 binds to and inhibits the activity of Akt, which may result in inhibition of the PI3K/Akt signaling pathway and tumor cell proliferation and the induction of tumor cell apoptosis. Activation of the PI3K/Akt signaling pathway is frequently …		2021-10-12
GSK2256098*		PTK2	Phase I&II	A focal adhesion kinase-1 (FAK) inhibitor with potential antiangiogenic and antineoplastic activities. FAK inhibitor GSK2256098 inhibits FAK, which may prevent the integrin-mediated activation of several downstream signal transduction pathways, including ERK, JNK/MAPK and PI3K/Akt, thereby inhibiting tumor cell migration, proliferation and survival, and tumor angiogenesis. The tyrosine kinase FAK…	NCT02523014	2021-10-07
GSK2636771*		PIK3CB	Phase I&II	An orally bioavailable, substituted benzimidazole inhibitor of the class I phosphoinositide 3-kinase (PI3K) beta isoform with potential antineoplastic activity. PI3K beta inhibitor GSK2636771 selectively inhibits PI3K beta kinase activity in the PI3K/Akt/mTOR pathway, which may result in tumor cell apoptosis and growth inhibition in PI3K beta-expressing and/or PTEN-driven tumor cells. Dysregulati…	NCT04439149	2021-10-07
GSK2636771*		PIK3CB	Phase I&II	An orally bioavailable, substituted benzimidazole inhibitor of the class I phosphoinositide 3-kinase (PI3K) beta isoform with potential antineoplastic activity. PI3K beta inhibitor GSK2636771 selectively inhibits PI3K beta kinase activity in the PI3K/Akt/mTOR pathway, which may result in tumor cell apoptosis and growth inhibition in PI3K beta-expressing and/or PTEN-driven tumor cells. Dysregulati…	NCT04439149	2021-10-07
GSK2849330*		ERBB3	Phase I	A monoclonal antibody directed against the human epidermal growth factor receptor 3 (HER3; ERBB3) with potential antineoplastic activity. Anti-HER3 monoclonal antibody GSK2849330 binds to HER3 and inhibits its activation. This may prevent HER3-mediated signaling and inhibit HER3-dependent tumor cell proliferation and differentiation. HER3, a member of the epidermal growth factor receptor (EGFR) f…		2021-10-07
GSK3145095*		RIPK1	Phase II	An orally available, small-molecule inhibitor of receptor-interacting serine/threonine-protein kinase 1 (RIPK1; receptor-interacting protein 1; RIP1) with potential antineoplastic and immunomodulatory activities. Upon administration, GSK3145095 disrupts RIPK1-mediated signaling, which may reduce C-X-C motif chemokine ligand 1 (CXCL1)-driven recruitment and migration of immunosuppressive myeloid-d…		2021-10-07
GSK3368715*		PRMT1	Phase I	An orally available inhibitor of protein arginine N-methyltransferase 1 (PRMT1; Histone-arginine N-methyltransferase PRMT1; Interferon receptor 1-bound protein 4) with potential antineoplastic activity. Upon administration, GSK3368715 inhibits monomethylation and asymmetric dimethylation of arginine-bearing substrates, including histones, estrogen receptors, RNA-binding proteins, and numerous non…		2021-10-16
GST-HG161*		MET	Phase I	An orally bioavailable, selective inhibitor of the oncoprotein c-Met (hepatocyte growth factor receptor; HGFR), with potential antineoplastic activity. Upon oral administration, c-Met inhibitor GST-HG161 targets and binds to c-Met protein, thereby disrupting c-Met-dependent signal transduction pathways. This may induce cell death in tumor cells overexpressing c-Met protein. c-Met protein is overe…	NCT04228406	2021-10-07
GT90001*		ALK1	Phase I/II	A human immunoglobulin G2 (IgG2) monoclonal antibody against activin receptor-like kinase-1 (ALK-1; ALK1), with potential anti-angiogenic and antineoplastic activities. Upon administration, anti-ALK-1 monoclonal antibody GT90001 targets and binds to ALK-1, and prevents ALK-1 activation by its ligands bone morphogenetic protein 9 (BMP) 9 and BMP10. This prevents ALK-1-mediated endothelial cell sig…		2021-10-16
Gusacitinib*	ASN002	JAK1,JAK2,JAK3,TYK2,SYK	Phase I&II	Gusacitinib (ASN002) is a potent inhibitor of the Janus kinase (JAK) family (JAK1, JAK2, JAK3 and TYK2) and spleen tyrosine kinase (SYK). Autoimmune, inflammatory and immunological-based diseases, including atopic dermatitis, have complex pathogeneses that involve interactions between multiple cytokines and immune cells. JAK kinases play a significant role in these inflammatory conditions. The JA…		2021-10-07
H3B-6527*		FGFR4	Phase I	An orally bioavailable inhibitor of human fibroblast growth factor receptor 4 (FGFR4), with potential antineoplastic activity. Upon administration, H3B-6527 specifically binds to and blocks FGFR4. This prevents the activation of FGFR4, inhibits FGFR4-mediated signaling and leads to an inhibition of cell proliferation in FGFR4-overexpressing tumor cells. FGFR4, a receptor tyrosine kinase overexpre…		2021-10-16
H3B-6545*		ESR1	Phase I&II	An orally available, selective and covalent antagonist of estrogen receptor alpha (ERalpha; ERa; ESR1; nuclear receptor subfamily 3, group A, member 1; NR3A1), with potential antineoplastic activity. Upon oral administration, selective estrogen receptor covalent antagonist (SERCA) H3B-6545 selectively and covalently binds to a cysteine that is unique to ERalpha and is not present in other nuclear…	NCT03250676	2021-10-07
HB0025*		CD274	Phase I	A recombinant, humanized fusion protein composed of a monoclonal antibody directed against the immunosuppressive ligand programmed cell death-1 ligand 1 (PD-L1; cluster of differentiation 274; CD274) fused to vascular endothelial growth factor receptor 1 (VEGFR-1/FLT-1), with potential anti-angiogenesis, immune checkpoint inhibitory and antineoplastic activities. Upon administration of the anti-P…		2021-10-16
HEC 68498*		MTOR,PIK3CA,PIK3CB,PIK3CG,PIK3CD	Phase I	An orally bioavailable, small molecule inhibitor of class I phosphoinositide 3-kinase (PI3K) isoforms and mammalian target of rapamycin kinase (mTOR), with potential anti-fibrotic, anti-inflammatory and antineoplastic activities. Upon oral administration, PI3K/mTOR inhibitor HEC 68498 targets and inhibits class I PI3K isoforms and mTOR kinase. This disrupts phosphorylation of substrates downstrea…		2021-10-16
HH2710*		MAPK3,MAPK1	Phase I/II	An orally bioavailable inhibitor of the extracellular signal-regulated kinases 1 (ERK1) and 2 (ERK2), with potential antineoplastic activity. Upon oral administration, ERK1/2 inhibitor HH2710 specifically targets, binds to and inhibits the activity of the serine/threonine-protein kinases ERK1 and ERK2, thereby preventing the phosphorylation of ERK1/2 substrates and the activation of mitogen-activ…	NCT04198818	2021-10-07
HL-085*		MAP3K1,RAF1	Phase I&II	An orally bioavailable inhibitor of mitogen-activated protein kinase kinase (MAP2K, MAPK/ERK kinase, or MEK), with potential antineoplastic activity. Upon administration, MEK inhibitor HL-085 selectively binds to and inhibits the activity of MEK, preventing the activation of MEK-dependent effector proteins and transcription factors, which may result in the inhibition of growth factor-mediated cel…	NCT03781219	2021-10-07
HLX 208*		BRAF	Phase I&II			2021-10-16
HLX20*		CD274	Phase I	A recombinant human monoclonal antibody directed against the immunosuppressive ligand programmed cell death-1 ligand 1 (PD-L1; cluster of differentiation 274; CD274), with potential immune checkpoint inhibitory and antineoplastic activities. Upon administration, anti-PD-L1 monoclonal antibody HLX20 specifically targets and binds to PD-L1, blocking its binding to and activation of its receptor pro…		2021-10-07
HLX22*		ERBB2	Phase I&II	A humanized immunoglobulin (lg) G1 monoclonal antibody directed against the human epidermal growth factor receptor 2 (HER2), with potential immunomodulating and antineoplastic activity. Upon administration, anti-HER2 monoclonal antibody HLX22 targets and binds to HER2 on tumor cell surface. This may induce a cytotoxic T-lymphocyte (CTL) response as well as an antibody-dependent cell-mediated cyto…		2021-10-16
HLX23*		NT5E	Phase I	A recombinant, humanized monoclonal antibody targeting the ectoenzyme 5'-ecto-nucleotidase (cluster of differentiation 73; CD73; 5'-NT; ecto-5'-nucleotidase; NT5E), with potential immunomodulating and antineoplastic activities. Upon administration, anti-CD73 monoclonal antibody HLX23 targets and binds to CD73 on tumor cells, thereby inhibiting the activity of CD73. This prevents CD73-mediated con…		2021-10-16
HLX55*		MET	Phase I	A humanized immunoglobulin (Ig) G2 monoclonal antibody directed against the human hepatocyte growth factor receptor (HGFR or c-Met), with potential antineoplastic activity. Upon administration, anti-c-Met monoclonal antibody HLX55 specifically binds to the semaphorin (Sema)/Plexins-Semaphorins-Integrins (PSI) domain of c-Met, which prevents the binding of c-Met to its ligand HGF and the subsequen…	NCT04169178	2021-10-07
HM95573*		BRAF,RAF1	Phase I	An orally available inhibitor of members of the Raf family of serine/threonine protein kinases, with potential antineoplastic activity. Upon administration, Raf kinase inhibitor HM95573 binds to and inhibits the B-Raf mutant V600E and C-Raf. This inhibits B-Raf V600E- and C-Raf-mediated signal transduction pathways, thereby inhibiting tumor cell growth of susceptible tumor cells. In addition, HM9…	NCT03118817	2021-10-07
HMPL306*		IDH1,IDH2	Phase I	An orally bioavailable inhibitor of mutated forms of both isocitrate dehydrogenase type 1 (IDH1, IDH1 [NADP+] soluble) in the cytoplasm and type 2 (IDH2, isocitrate dehydrogenase [NADP+], mitochondrial) in the mitochondria, with potential antineoplastic activity. Upon administration, IDH1/IDH2 dual inhibitor HMPL-306 specifically targets and inhibits mutant forms of IDH1 and IDH2, thereby inhibit…	NCT04272957	2021-10-07
HMPL-453*		FGFR1,FGFR2,FGFR3	Phase I&II	An orally bioavailable inhibitor of the fibroblast growth factor receptor (FGFR) types 1, 2, and 3 (FGFR1/2/3), with potential antineoplastic activity. Upon administration, FGFR inhibitor HMPL-453 binds to and inhibits FGFR1/2/3, which may result in the inhibition of FGFR1/2/3-related signal transduction pathways. This inhibits proliferation in FGFR1/2/3-overexpressing tumor cells. FGFR, a family…	NCT02966171	2021-10-07
HMPL-523*		SYK	Phase I-III	An orally available inhibitor of spleen tyrosine kinase (Syk), with potential immunomodulating and antineoplastic activities. Upon oral administration of Syk inhibitor HMPL-523, this agent binds to and inhibits the activity of Syk. This inhibits B-cell receptor (BCR) signaling, which leads to the inhibition of B-cell activation, and prevents tumor cell activation, migration, adhesion and prolifer…		2021-10-16
HPN328*		DLL3	Phase I/II	A recombinant antibody derivative composed of tri-specific T-cell activating construct (TriTAC) containing three humanized antibody derived binding domains: a N-terminal single chain Fv (scFv) that binds to the epsilon domain of CD3 antigen (CD3e) of the T-cell receptor (TCR), a middle single domain antibody (sdAb) that binds to human serum albumin (HSA) to extend the half-life, and a C-terminal …		2021-10-16
HPN536*		MSLN	Phase I/II	A recombinant antibody derivative composed of a tri-specific T-cell activating construct (TriTAC) directed against the human tumor-associated antigen (TAA) mesothelin (MSLN) and the epsilon domain of CD3 antigen (CD3e) found on T lymphocytes which are both linked to either side of an anti-albumin single domain antibody, with potential immunostimulating and antineoplastic activities. Upon administ…		2021-10-07
HS 10241*		MET	Phase I&II	An orally bioavailable small molecule inhibitor of the oncoprotein c-Met (hepatocyte growth factor receptor; HGFR), with potential antineoplastic activity. Upon oral administration, HS-10241 targets and binds to the c-Met protein, prevents c-Met phosphorylation and disrupts c-Met-dependent signal transduction pathways. This may induce cell death in tumor cells overexpressing c-Met protein or expr…		2021-10-16
HS-10342*		CDK4,CDK6	Phase I&II	HS-10342 is a small molecular, oral potent, selective CDK4/6 inhibitor. The purpose of this study is to investigate the safety/tolerability ...		2021-10-16
HS-10352*		PIK3CA	Phase I	An orally bioavailable, small molecule inhibitor of the class I phosphatidylinositol-4,5-bisphosphate 3-kinase (PI3K) catalytic subunit alpha (PIK3CA; PI3K p110alpha), with potential antineoplastic activity. Upon oral administration, PI3K-alpha inhibitor HS-10352 selectively targets, binds to and inhibits wild-type PIK3CA and its mutated forms, in the PI3K/Akt (protein kinase B)/mammalian target …		2021-10-07
HS269*		RET	Phase I	his is a Phase I, open-label, first in human study of HS269 tablet, a small molecule highly-selective RET Inhibitor. The dose-escalation study will assess the safety, tolerability, and pharmacokinetics of HS269 and determine the dose and schedule to be used in Phase II. Seventeen to thirty-six patients with advanced solid tumor may be enrolled in this study.		2021-10-16
HWH340*		PARP1,PARP2	Phase I	HWH340 displayed potent PARP1/2 enzymatic inhibitory activity with IC50 1.14 nM and 1.72 nM respectively. It also potently inhibited cellular PARylation in HCC1937 cell with IC50 2.77 nM. In BRCA proficient cell line MDA-MB-231, HWH340 showed no synergistic effect when combined with TMZ and a weak anti-proliferative activity with IC50 5.83 uM and 4.86 uM. In contrast, it displayed potent anti-pro…	NCT03415659	2021-10-07
HX008*		PDCD1	Phase I-III	A recombinant human monoclonal antibody directed against the negative immunoregulatory human cell receptor programmed cell death protein 1 (PD-1; PDCD1; CD279), with potential immune checkpoint inhibitory and antineoplastic activities. Upon administration, anti-PD-1 monoclonal antibody HX008 targets, binds to and inhibits PD-1 and its downstream signaling pathways. This may restore immune functio…	NCT04508803	2021-10-07
I-131-Apamistamab*	I-131-BC8	PTPRC	Phase I	A recombinant antibody prodrug composed of a monoclonal antibody directed against the tumor-associated antigen (TAA) programmed cell death 1 ligand 1 (PD-L1; B7-H1; CD274) that is linked to a proprietary masking peptide through a protease-cleavable linker on the amino terminus of the light chain domain of the antibody, with potential immune checkpoint inhibitory and antineoplastic activities. Upo…		2021-10-07
IAH0968*		ERBB2	Phase I/II	N/A		2021-10-16
Ianalumab*	VAY736	TNFSF13B	Phase I-III	A fully human combinatorial antibody library (HuCAL)-derived monoclonal antibody targeting the B-cell-activating factor receptor (BAFF-R), with potential anti-inflammatory and antineoplastic activities. Upon administration of HuCAL-based antibody VAY736, the antibody targets and binds to BAFF-R, which inhibits both BAFF/BAFF-R interaction and BAFF-R-mediated signaling. This may decrease cell grow…	NCT03400176	2021-10-07
IBI315*	BH 2950; IBI-315	PDCD1,ERBB2	Phase I	A recombinant human immunoglobulin G1 (IgG1) bispecific antibody directed against the human epidermal growth factor receptor 2 (HER2) and the negative immunoregulatory human cell receptor programmed cell death protein 1 (PD-1; PDCD1; CD279), with potential immune checkpoint inhibitory and antineoplastic activities. Upon administration, the anti-PD-1/anti-HER2 bispecific antibody IBI315 simultaneo…		2021-10-16
IBI318*		CD274	Phase I&II	A recombinant immunoglobulin G1 (IgG1) bispecific antibody targeting both the human negative immunoregulatory checkpoint receptor programmed cell death protein 1 (PD-1; PDCD1; CD279) and its ligand, human programmed death-ligand 1 (PD-L1; CD274), with potential checkpoint inhibitory, immunostimulating and antineoplastic activities. Upon administration, anti-PD-1/anti-PD-L1 bispecific antibody IBI…		2021-10-16
IBI322*		CD274	Phase I	A recombinant bispecific antibody targeting both the human cell surface antigen CD47 and the immunosuppressive ligand human programmed cell death-1 ligand 1 (PD-L1; cluster of differentiation 274; CD274), with potential immunostimulating, phagocytosis-inducing and antineoplastic activities. Upon administration, anti-CD47/anti-PD-L1 bispecific antibody IBI322 targets and binds to both CD47 and PD-…		2021-10-16
IBI323*		CD274	Phase I	A recombinant, bispecific antibody directed against two immune checkpoint proteins, the inhibitory receptor lymphocyte activation gene 3 protein (LAG-3; LAG3) and the immunosuppressive ligand programmed cell death-1 ligand 1 (PD-L1; cluster of differentiation 274; CD274), with potential immune checkpoint inhibitory and antineoplastic activities. Upon administration, anti-LAG-3/anti-PD-L1 bispecif…		2021-10-16
Icotinib*	BPI2009; BPI-2009; BPI-2009C; BPI-2009H; Conmana; Icotinib hydrochloride	EGFR	Phase I-IV	An orally available quinazoline-based inhibitor of epidermal growth factor receptor (EGFR), with potential antineoplastic activity. Icotinib selectively inhibits the wild-type and several mutated forms of EGFR tyrosine kinase. This may lead to an inhibition of EGFR-mediated signal transduction and may inhibit cancer cell proliferation. EGFR, a receptor tyrosine kinase, has been upregulated in a v…	NCT03346811	2021-10-07
ICP-192*		FGFR1,FGFR2,FGFR3,FGFR4	Phase I&II	ICP 192 is a selective pan-fibroblast growth factor receptors (FGFR) inhibitor being developed by InnoCare Pharma (also known as Beijing Nuocheng Jianhua.	NCT04565275	2021-10-07
Idasanutlin*	cpIL4-PE; RG7388; RO 5503781	MDM2	Phase I-III	An orally available, small molecule, antagonist of MDM2 (mouse double minute 2; Mdm2 p53 binding protein homolog), with potential antineoplastic activity. Idasanutlin binds to MDM2 blocking the interaction between the MDM2 protein and the transcriptional activation domain of the tumor suppressor protein p53. By preventing the MDM2-p53 interaction, p53 is not enzymatically degraded and the transcr…		2021-10-07
IDE397*		MAT2A	Phase I	An orally bioavailable inhibitor of methionine adenosyltransferase II alpha (MAT2A), with potential antineoplastic activity. Upon oral administration, MAT2A inhibitor IDE397 targets, binds to and inhibits the activity of MAT2A, a metabolic enzyme responsible for the production of S-adenosyl-L-methionine (SAM), a primary donor of methyl groups in cellular transmethylation reactions that regulate g…		2021-10-16
IDH305*		IDH1	Phase I&II	An inhibitor of the citric acid cycle enzyme isocitrate dehydrogenase [NADP] cytoplasmic (isocitrate dehydrogenase 1; IDH1) with mutations at residue R132 (IDH1(R132)), with potential antineoplastic activity. Upon administration, IDH305 specifically inhibits IDH1(R132) mutant forms in the cytoplasm, which inhibits the formation of the oncometabolite 2-hydroxyglutarate (2HG). This may lead to both…	NCT02381886	2021-10-07
Idronoxil*	NOX-66	ENOX2	Phase I-III	A proprietary, suppository-based formulation composed of idronoxil, a synthetic flavonoid derivative, surrounded by a proprietary lipid that protects idronoxil from phase 2 degradation, with potential chemo- and radio-sensitizing activities. Upon administration, idronoxil blocks the activity of ecto-NOX disulfide-thiol exchanger 2 (ENOX2; tNOX), a tumor-specific external NADH oxidase that maintai…		2021-10-07
IDX-1197*	NOV1401	PARP1,PARP2	Phase I&II	An orally available small molecule inhibitor of the nuclear enzymes poly (ADP-ribose) polymerase (PARP) 1 and 2, with potential antineoplastic activity. Upon administration, NOV1401 selectively binds to PARP-1 and -2, thereby preventing PARP-1 and -2-mediated DNA repair. This promotes genetic instability and enhances the accumulation of single and double strand DNA breaks, ultimately leading to a…	NCT04174716	2021-10-07
Ifabotuzumab*	KB004	EPHA3	Phase I&II	A non-fucosylated monoclonal antibody directed against the ephrin receptor A3 (EphA3), with potential antineoplastic activity. Upon administration, anti-EphA3 monoclonal antibody KB004 selectively binds to tumor cells expressing EphA3. This blocks both EphA3 activation and EphA3-mediated signaling, and induces apoptosis in EphA3-expressing tumor cells. In addition, KB004 can stimulate antibody de…		2021-10-07
IGM 2323*		MS4A1	Phase I	An engineered immunoglobulin M (IgM) bispecific antibody, with potential antineoplastic activity. Anti-CD20/CD3 bispecific IgM antibody IGM2323 contains ten high affinity binding domains for the tumor-associated antigen (TAA) CD20, and one binding domain for CD3, a T-cell surface antigen. Upon administration, IGM2323 binds to both T cells and CD20-expressing B-lineage tumor cells. The resulting c…		2021-10-07
IGM-8444 *		TNFRSF10B	Phase I	A recombinant agonistic pentameric immunoglobulin M (IgM) monoclonal antibody directed against human death receptor type 5 (DR5), also called tumor necrosis factor (TNF)-related apoptosis-inducing ligand (TRAIL) receptor 2 (TRAILR2), with potential pro-apoptotic and antineoplastic activities. Upon administration, anti-DR5 agonistic monoclonal antibody IGM-8444, containing ten binding sites specif…		2021-10-07
Ilorasertib*		PDGFRA,PDGFRB,PDGFC,PDGFD,KDR,AURKA,AURKB,AURKC,FLT1,FLT4	Phase I&II	An orally bioavailable, adenosine triphospate mimetic, and inhibitor of Aurora kinases, vascular endothelial growth factor receptors (VEGFRs) and platelet-derived growth factor receptor (PDGFRs), with potential antineoplastic activity. Upon administration, ilorasertib selectively binds to and inhibits Aurora kinases A, B and C, which may disrupt both the assembly of the mitotic spindle apparatus …	NCT02478320	2021-10-07
Imalumab*	BAX69	MIF	Phase I&II	A human, recombinant monoclonal antibody (MoAb) against macrophage migration inhibitory factor (MIF), with potential immunomodulating, anti-inflammatory and antineoplastic activities. Upon intravenous administration, imalumab binds to MIF, blocking its activity and preventing the MIF-mediated secretion of certain cytokines, including interleukin-1 beta and tumor necrosis factor-alpha. This may le…	NCT02448810	2021-10-07
Imaradenant*	AZD4635	ADORA2A	Phase I&II	An orally bioavailable antagonist of the adenosine A2A receptor (A2AR; ADORA2A), with potential immunomodulating and antineoplastic activities. Upon administration, A2AR antagonist AZD4635 selectively binds to and inhibits A2AR expressed on T-lymphocytes. This blocks tumor-released adenosine from interacting with A2AR and prevents the adenosine/A2AR-mediated inhibition of T-lymphocytes. This resu…		2021-10-07
IMC CS4*		CSFR1	Phase I	A monoclonal antibody directed against colony stimulating factor 1 receptor (CSF1R) with potential antineoplastic activity. CSF1R monoclonal antibody IMC-CS4 binds to CSF1R which may trigger antitumoral antibody-dependent cell-mediated cytotoxicity (ADCC) in tumor cells overexpressing CSF1R. CSF1R, also known as macrophage colony-stimulating factor receptor (M-CSFR) and CD115 (cluster of differen…		2021-10-07
IMC001*		CD274	Phase I&II	A human monoclonal antibody directed against the immunosuppressive ligand programmed cell death-1 ligand 1 (PD-L1; cluster of differentiation 274; CD274), with potential immune checkpoint inhibitory and antineoplastic activities. Upon administration, anti-PD-L1 monoclonal antibody IMC-001 specifically targets and binds to PD-L1, blocking its binding to and activation of its receptor programmed ce…		2021-10-16
IMC002*		CD47	Phase I	A human immunoglobulin G4 (IgG4) monoclonal antibody targeting leukocyte surface antigen CD47, with potential immune checkpoint inhibitory and antineoplastic activities. Upon administration, anti-CD47 monoclonal antibody IMC-002 targets and binds to CD47 expressed on tumor cells, blocking the interaction of CD47 with signal regulatory protein alpha (SIRPa) expressed on phagocytic cells. This prev…		2021-10-16
IMC-3C5*		FLT4	Phase I	A fully-human monoclonal antibody directed against human vascular endothelial growth factor receptor 3 (VEGFR-3; Flt-4) with antiangiogenic activity. Anti-VEGFR-3 monoclonal antibody IMC-3C5 specifically binds to and inhibits VEGFR-3, which may result in inhibition of tumor angiogenesis and a decrease in tumor nutrient supply. VEGFR-3 plays a critical role in the embryonic vascular system develop…		2021-10-12
IMGN632*		IL3RA	Phase I/II	An antibody-drug conjugate (ADC) consisting of a humanized anti-CD123 (interleukin-3 (IL-3) receptor alpha chain; IL3RA) immunoglobulin G1 (IgG1) monoclonal antibody conjugated, via a cleavable linker, to a cytotoxic, DNA-alkylating payload, which is an indolino-benzodiazepine dimer containing an imine moiety, with potential antineoplastic activity. Upon administration of anti-CD123 ADC IMGN632, …		2021-10-07
IMGN779*		CD33	Phase I	An antibody-drug conjugate (ADC) consisting of the humanized monoclonal antibody Z4681A conjugated, via a cleavable disulfide linker, to the cytotoxic DNA alkylating agent DGN462, which is an indolino-benzodiazepine dimer containing a mono-imine moiety, with potential antineoplastic activity. The monoclonal antibody portion of anti-CD33 monoclonal antibody-DGN462 conjugate IMGN779 specifically bi…		2021-10-16
IMM0306*		MS4A1,CD47	Phase I	A bispecific antibody directed against both the B-cell-specific membrane protein and tumor-associated antigen (TAA) CD20, and the human cell surface antigen CD47, with potential immunostimulating, phagocytosis-inducing and antineoplastic activities. Upon administration of anti-CD47/CD20 bispecific antibody IMM0306, the anti-CD20 moiety selectively targets and binds to CD20 on CD20-positive B cell…		2021-10-16
IMP4297*		PARP1,PARP2	Phase I-III	An orally bioavailable inhibitor of the nuclear enzymes poly (ADP-ribose) polymerase (PARP) 1 and 2, with potential antineoplastic activity. Upon administration, PARP 1/2 inhibitor IMP4297 selectively binds to PARP 1 and 2 and prevents PARP-mediated DNA repair of single-strand DNA breaks via the base-excision repair pathway. This enhances the accumulation of DNA strand breaks and promotes genomic…	NCT04089189	2021-10-07
IMP7068*		WEE1	Phase I			2021-10-16
IMP-7068*
Inavolisib*	GDC-0077	PIK3CA,PIK3CB,PIK3CD,PIK3CG	Phase I-III	An orally available inhibitor of phosphatidylinositol 3-kinase (PI3K), with potential antineoplastic activity. PI3K inhibitor GDC0077 binds to and inhibits various members of the PI3K family, including activating mutations in the catalytic alpha isoform PIK3CA. PI3K inhibition prevents the activation of the PI3K-mediated signaling pathway and results in the inhibition of growth and survival of PI…	NCT04589845	2021-10-07
INBRX-105*	ES101	TNFRSF9,PDCD1	Phase I&II	A recombinant, humanized, bispecific antibody targeting both the human programmed death-ligand 1 (PD-L1) receptor and 4-1BB (CD137; tumor necrosis factor receptor superfamily member 9; TNFRSF9), with potential checkpoint inhibitory, immunostimulating and antineoplastic activities. Upon administration, anti-PD-L1/4-1BB bispecific antibody INBRX-105 simultaneously targets and binds to 4-1BB, which …		2021-10-07
INCB057643*		BRD2,BRD3,BRD4,BRDT	Phase I&II	An inhibitor of the Bromodomain (BRD) and Extra-Terminal (BET) family of BRD-containing proteins, with potential antineoplastic activity. Upon administration, the BET inhibitor INCB057643 binds to the acetylated lysine recognition motifs found in the BRD of BET proteins, thereby preventing the interaction between the BET proteins and acetylated lysines on histones. This disrupts chromatin remodel…		2021-10-07
INCB059872*		KDM1A	Phase I&II	An orally available inhibitor of lysine-specific demethylase 1 (LSD1; lysine-specific histone demethylase 1A; KDM1A), with potential antineoplastic activity. Upon administration, INCB059872 binds to and inhibits LSD1, a demethylase that suppresses the expression of target genes by converting the di- and mono-methylated forms of lysine at position 4 of histone H3 (H3K4) to mono- and unmethylated H…		2021-10-07
INCB062079*		FGFR4	Phase I	An orally bioavailable, selective inhibitor of human fibroblast growth factor receptor 4 (FGFR4), with potential antineoplastic activity. Upon oral administration, FGFR4 antagonist INCB062079 specifically and irreversibly binds to the cysteine residue at position 552 (Cys 552) that is within the active site of FGFR4. This blocks FGFR4 autophosphorylation and activation of receptor tyrosine kinase…	NCT03144661	2021-10-07
INCB086550*		CD274	Phase I&II	An orally available, small molecule inhibitor of the immunosuppressive ligand, programmed cell death-1 ligand 1 (PD-L1; cluster of differentiation 274; CD274) with potential immune checkpoint inhibitory and antineoplastic activities. Upon administration, PD-L1 inhibitor INCB086550 specifically targets PD-L1 expressed on tumor cells preventing the binding and subsequent activation of its receptor,…		2021-10-16
INCB099280*		CD274	Phase I	N/A		2021-10-16
INCB099318*		PDCD1	Phase I	no info	NCT04272034	2021-10-07
INCB7839*		ADAM10,ADAM17	Phase I&II	INCB7839 is a novel, orally available ADAM metalloprotease inhibitor that is designed to block activation of the epidermal growth factor (EGFR) pathways. Currently approved therapies that target the EGFR pathways have shown promising efficacy in metastatic disease, validating these pathways as targets; however, efficacy may be limited due to the fact that these drugs inhibit only one or two of th…		2021-10-07
Indatuximab ravtansine*	BT-062	SDC1	Phase I&II	An immunoconjugate consisting of a monoclonal antibody directed against a highly-expressed myleoma cell surface antigen covalently attached to the maytansinoid DM4, a derivative of the cytotoxic agent maytansine (DM1), with potential antineoplastic activity. Anti-myeloma monoclonal antibody-DM4 immunoconjugate BT-062 binds to an unspecified cell surface antigen highly expressed on myeloma cells; …		2021-10-07
INO5401*		WT1,FOLH1,TERT	Phase I&II	A preparation composed of three separate DNA plasmids encoding the tumor-associated antigens (TAAs) Wilms tumor gene-1 (WT1), prostate-specific membrane antigen (PSMA) and human telomerase reverse transcriptase (hTERT), with potential immunostimulating and antineoplastic activites. Upon intramuscular delivery and electroporation of the WT1/PSMA/hTERT-encoding plasmid DNA INO-5401, the genes are t…	NCT04367675	2021-10-07
Ipatasertib*	GDC0068	AKT1	Phase I-III	An orally bioavailable inhibitor of the serine/threonine protein kinase Akt (protein kinase B) with potential antineoplastic activity. Ipatasertib binds to and inhibits the activity of Akt in a non-ATP-competitive manner, which may result in the inhibition of the PI3K/Akt signaling pathway and tumor cell proliferation and the induction of tumor cell apoptosis. Activation of the PI3K/Akt signaling…	NCT04561817	2021-10-07
IRX4204*	AGN-194204; ALRT-4204; IRX-4204; NRX-194204; NRX-4204; VTP-194204	RXRA	Phase I&II	A second generation rexinoid and agonist of retinoid X receptor (RXR), with potential antineoplastic, neuroprotective, immunoregulatory, and disease-modifying activities. Upon administration, IRX4204 specifically binds to and activates RXRs, thereby activating RXR-mediated signaling pathways and inducing changes in gene expression that lead to cell differentiation. In responsive cancer cells, IRX…	NCT02991651	2021-10-07
ISB 1342*		CD38	Phase I	A CD38/CD3 bispecific anitbody		2021-10-16
Itacitinib*	INCB-039110	JAK1	Phase I-III	The adipate salt form of itacitinib, an orally bioavailable inhibitor of Janus-associated kinase 1 (JAK1) with potential antineoplastic and immunomodulating activities. Upon oral administration, itacitinib selectively inhibits JAK-1, thereby inhibiting the phosphorylation of signal transducer and activator of transcription (STAT) proteins and the production of proinflammatory factors induced by o…	NCT04591431	2021-10-07
JAB-21822*		KRAS G12C	Phase I/II	AB-21822 Activity in Adult Patients With Advanced Solid Tumors Harboring KRAS G12C Mutation · Has brain or spinal metastases, except if treated ...		2021-10-16
JAB-3068*		PTPN11	Phase I&II	An orally bioavailable inhibitor of protein tyrosine phosphatase (PTP) non-receptor type 11 (SHP2; Src homology region 2 domain phosphatase; PTPN11), with potential antineoplastic activity. Upon oral administration, SHP2 inhibitor JAB-3068 targets, binds to and inhibits the activity of SHP2. This prevents SHP2-mediated signaling, inhibits MAPK signaling and prevents growth of SHP2-expressing tumo…		2021-10-16
JAB-3312*		KRAS	Phase I&II	An orally bioavailable inhibitor of the KRAS-mitogen-activated protein kinase (MAPK) signaling pathway, with potential antineoplastic activity. Upon oral administration, JAB-3312 blocks signaling through the KRAS-MAPK pathway. This prevents proliferation of susceptible cancer cells in which the KRAS-MAPK signaling pathway is overactivated. The Ras-MAPK pathway is often hyperactivated in cancer ce…		2021-10-16
JDQ443*		KRAS G12C	Phase I/II	An inhibitor of the oncogenic KRAS substitution mutation, G12C, with potential antineoplastic activity. Upon administration, KRAS G12C inhibitor JDQ443 selectively targets the KRAS G12C mutant and inhibits KRAS G12C mutant-dependent signaling. KRAS, a member of the RAS family of oncogenes, serves an important role in cell signaling, division and differentiation. Mutations of KRAS may induce const…		2021-10-12
JMT101*		EGFR	Phase I	MT101 is a fully human monoclonal IgG1 antibody targeting epidermal growth factor receptor (EGFR). This study aimed to evaluate the safety and tolerability of JMT101 alone or in combination with chemotherapy in ACC.	NCT04448379	2021-10-07
JNJ-40346527*		CSF1R	Phase I&II	A small molecule and orally available inhibitor of colony-stimulating factor-1 receptor (CSF1R; FMS) with potential antineoplastic activity. FMS tyrosine kinase inhibitor JNJ-40346527 blocks the receptor-ligand interaction between FMS and its ligand CSF1, thereby preventing autophosphorylation of FMS. As a result, unphosphorylated FMS cannot activate FMS-mediated signaling pathways, thus potentia…		2021-10-16
JNJ-67571244*		CD33	Phase I	A bispecific antibody possessing two antigen-recognition and binding sites, one for the CD3 complex, a group of T-cell surface glycoproteins that complex with the T-cell receptor (TCR), and one for the tumor-associated antigen (TAA) CD33, with potential immunostimulating and antineoplastic activities. Upon intravenous administration, anti-CD33/CD3 bispecific antibody JNJ-67571244 binds to both th…		2021-10-16
JNJ-67856633*		MALT1	Phase I	An orally bioavailable inhibitor of mucosa-associated lymphoid tissue lymphoma translocation protein 1 (MALT1), with potential antineoplastic activity. Upon administration, MALT1 inhibitor JNJ-67856633 targets, binds to, and prevents the activity of MALT1. This inhibits MALT1-dependent signaling, reduces interleukin-10 (IL-10) and upregulates interferon (IFN). This results in the inhibition of Ja…		2021-10-07
JNJ-74699157*	ARS3248	KRAS	Phase I	An orally available, small molecule inhibitor of the oncogenic Kirsten rat sarcoma virus homolog KRAS glycine-to-cysteine substitution mutation, G12C, with potential antineoplastic activity. Upon oral administration JNJ-74699157 targets and binds to cytosine 12 within the switch II pocket of GDP-bound KRAS G12C, thereby inhibiting mutant KRAS-dependent signaling. KRAS, a member of the RAS family …	NCT04006301	2021-10-07
JNJ-75229414*		KLK2	Phase I			2021-10-07
JNJ-75276617*		KMT2A	Phase I	An orally bioavailable protein-protein interaction (PPI) inhibitor of the menin-mixed lineage leukemia (MLL; mixed-lineage leukemia 1; MLL1; myeloid/lymphoid leukemia; histone-lysine N-methyltransferase 2A; KMT2A) proteins, with potential antineoplastic activity. Upon oral administration, menin-MLL interaction inhibitor JNJ-75276617 inhibits the interaction between the two proteins menin and MLL …		2021-10-07
JNJ-75348780*		CD22	Phase I	A human bispecific antibody, with potential antineoplastic activity. Anti-CD22/CD3 bispecific antibody JNJ-75348780 contains two binding sites, one for the tumor-associated antigen (TAA) CD22, and one for the T-cell surface antigen CD3. Upon administration, JNJ-75348780 binds to both CD3 on T cells and CD22-expressing B-lineage tumor cells. The resulting cross-linkage may trigger a potent cytotox…		2021-10-16
JNJ-78278343*		KLK2	Phase I	A T-cell-redirecting agent and humanized immunoglobulin (Ig) G1 bispecific antibody targeting both human kallikrein-2 (hK2; KLK2) expressed on tumor cells and the CD3 receptor complex expressed on T cells, with potential immunomodulating and antineoplastic activities. Upon subcutaneous administration, anti-KLK2/CD3 bispecific antibody JNJ-78278343 binds to both CD3 on T cells and KLK2 on KLK2-exp…		2021-10-07
JPI-547*		PARP1,PARP2,TNKS1,TNKS2	Phase I	PI-547 is an oral inhibitor of PARP 1/2 and Tankyrase 1/2. JPI-547 demonstrated anti-tumor activity in BRCA-deficient xenograft ...		2021-10-16
JSI-1187*		MAP2K1,MAP2K2	Phase I	An orally bioavailable inhibitor of the extracellular signal-regulated kinases 1 (ERK1) and 2 (ERK2), with potential antineoplastic activity. Upon oral administration, ERK1/2 inhibitor JSI-1187 specifically targets, binds to and inhibits the activity of the serine/threonine-protein kinases ERK1 and ERK2, thereby preventing the phosphorylation of ERK1/2 substrates and the activation of mitogen-act…	NCT04418167	2021-10-07
KA2237*		PIK3CB,PIK3CD	Phase I	A dual selective inhibitor of the beta and delta isoforms of the 110 kDa catalytic subunit of class I phosphoinositide-3 kinase (PI3K)-beta/delta, with potential antineoplastic activity. PI3K-beta/delta inhibitor KA2237 selectively inhibits the PI3K-beta and -delta isoforms and prevents their activation, which inhibits PI3K-beta/delta-mediated signal transduction pathways. This decreases prolifer…		2021-10-16
KA2507*		HDAC6	Phase I&II	An orally bioavailable inhibitor of histone deacetylase (HDAC) type 6 (HDAC6; HDAC-6), with potential antineoplastic activity. Upon administration, KA2507 targets, binds to and inhibits the activity of HDAC6. This results in an accumulation of highly acetylated chromatin histones, the induction of chromatin remodeling and an altered pattern of gene expression. Specifically, inhibition of HDAC6 pr…		2021-10-16
Kanitinib*	CX1003	MET,KDR	Phase I	A tyrosine kinase inhibitor targeting the oncoprotein c-Met (hepatocyte growth factor receptor; HGFR; MET) and vascular endothelial growth factor receptor 2 (VEGFR2), with potential anti-angiogenic and antineoplastic activities. Upon oral administration, kanitinib targets and binds to c-Met and VEGFR2, thereby disrupting c-Met- and VEGFR2-dependent signal transduction pathways. This may induce ce…		2021-10-07
KB-0742*		CDK9	Phase I	An orally bioavailable, selective inhibitor of the serine/threonine cyclin-dependent kinase 9 (CDK9), the catalytic subunit of the RNA polymerase II (RNA Pol II) elongation factor positive transcription elongation factor b (PTEF-b; PTEFb), with potential antineoplastic activity. Upon oral administration, CDK9 inhibitor KB-0742 targets, binds to and blocks the phosphorylation and kinase activity o…		2021-10-16
KD 033*		PDCD1	Phase I	A fusion protein composed of a monoclonal antibody directed against the immunosuppressive ligand programmed cell death-1 ligand 1 (PD-L1; cluster of differentiation 274; CD274) fused to the immunostimulatory cytokine interleukin-15 (IL-15), with potential immunostimulatory and antineoplastic activities. Upon administration of the anti-PD-L1/IL-15 fusion protein KD033, the anti-PD-L1 antibody moie…		2021-10-07
KHK 2823*		IL3RA	Phase I	A fully human monoclonal antibody against CD123 (interleukin-3 receptor alpha chain) with potential antineoplastic activity. Anti-CD123 monoclonal antibody KHK2823 binds to and neutralizes CD123, which is upregulated on leukemic stem cells (LSC) found in myelodysplastic syndrome (MDS) or acute myeloid leukemia (AML). This agent may inhibit IL-3-dependent signaling and proliferation and may preven…		2021-10-07
KIN-2787*		BRAF	Phase I	An orally available inhibitor of class I, II, and III B-Raf (BRAF) protein kinases, with potential antineoplastic activity. Upon administration, pan-Raf inhibitor KIN-2787 binds to and inhibits Class I, Class II, or Class III B-Raf mutations. This prevents B-Raf-mediated signal transduction pathways, which may lead to an inhibition of tumor growth in B-Raf mutant cells. B-Raf protein kinases play…		2021-10-07
KITE-222*		CLEC12A	Phase I&II			2021-10-07
KITE-585*		TNFRSF17	Phase I&II	A preparation of autologous T lymphocytes that have been genetically modified to express a chimeric antigen receptor (CAR) containing a single chain variable fragment (scFv) derived from a human monoclonal antibody specific for the human tumor-associated antigen (TAA) B-cell maturation antigen (BCMA; tumor necrosis factor receptor superfamily member 17; TNFRSF17) fused, via an as of yet unknown l…		2021-10-07
KN046*		CD274,CTLA4	Phase I-III	A bispecific monoclonal antibody directed against both the immunosuppressive ligand, programmed cell death-1 ligand 1 (PD-L1; cluster of differentiation 274; CD274), and cytotoxic T-lymphocyte-associated antigen 4 (CTLA4; CTLA-4), with potential immune checkpoint inhibitory and antineoplastic activities. Upon administration, anti-PD-L1/CTLA-4 bispecific monoclonal antibody KN046 targets and binds…		2021-10-07
KO-539*		KMT2A	Phase I&II	An orally bioavailable inhibitor of the menin-mixed lineage leukemia (MLL; myeloid/lymphoid leukemia; KMT2A) fusion protein, with potential antineoplastic activity. Upon oral administration, menin-MLL interaction inhibitor KO 539 prevents the interaction between the two proteins menin and MLL, and thus the formation of the menin-MLL complex. This reduces the expression of downstream target genes …		2021-10-16
KPT-9274*		NAMPT,PAK4	Phase I	An orally bioavailable inhibitor of both the serine/threonine kinase P21-activated kinase 4 (PAK4) and the nicotinamide adenine dinucleotide (NAD)-synthesizing enzyme nicotinamide phosphoribosyltransferase (NAMPT; NAMPRTase), with potential antineoplastic activity. Upon administration, ATG-019 allosterically binds to, destabilizes and causes degradation of PAK4. This inhibits PAK4-mediated signal…		2021-10-07
larotinib*	Z650	EGFR,ERBB2,ERBB3,ERBB4	Phase I-III	The mesylate salt form of larotinib, a reversible pan-ErbB inhibitor with potential antineoplastic activity. Upon administration, larotinib binds to and inhibits ErbB tyrosine receptor kinases, which may result in the inhibition of cellular proliferation and angiogenesis in tumors expressing ErbB. The ErbB protein family, also called the epidermal growth factor receptor (EGFR) family, plays major…		2021-10-16
Lazertinib*	YH25448	EGFR	Phase I-III	An orally available third-generation, selective inhibitor of certain forms of the epidermal growth factor receptor (EGFR) with activating mutations, including the resistance mutation T790M, exon 19 deletions (Del19), and the L858R mutation, with potential antineoplastic activity. Upon administration, lazertinib specifically and irreversibly binds to and inhibits selective EGFR mutants, which prev…	NCT04075396	2021-10-07
L-DOS 47*		CEACAM6	Phase I&II	A lyophilized formulation of DOS47, an immunoconjugate composed of AFAIKL2, a recombinant camelid single-domain antibody which recognizes carcinoembryonic antigen-related cell adhesion molecule 6 (CEACAM6), and the enzyme urease derived from the plant Canavalia ensiformis (Jack bean), with potential antineoplastic activity. Upon intravenous administration, the AFAIKL2 antibody fragment moiety of …		2021-10-07
Lenzilumab*	KB-003	CSF2	Phase I-III	A recombinant monoclonal antibody against the cytokine granulocyte macrophage colony-stimulating factor (GM-CSF), with potential immunomodulating activity. Upon administration, lenzilumab binds to and neutralizes GM-CSF. This prevents GM-CSF binding to the GM-CSF receptor, which is a heterodimeric protein expressed on myeloid progenitor cells, and prevents GM-CSF-mediated signaling. This may indu…		2021-10-07
Lerociclib*	G1T38	CDK4,CDK6	Phase I&II	An orally bioavailable inhibitor of cyclin-dependent kinase (CDK) types 4 (CDK4) and 6 (CDK6), with potential antineoplastic activity. Upon administration, CDK4/6 inhibitor G1T38 selectively inhibits CDK4 and CDK6, which inhibits the phosphorylation of retinoblastoma protein (Rb) early in the G1 phase, prevents CDK-mediated G1-S phase transition and leads to cell cycle arrest. This suppresses DNA…	NCT03455829	2021-10-07
letetresgene autoleuce*	GSK3377794	CTAG1B	Phase I&II	Genetically engineered human allogeneic T lymphocytes that are transduced with a retroviral vector encoding a T-cell receptor (TCR) specific for the cancer/testis antigen NY-ESO-1, with potential antineoplastic activity. Upon isolation, transduction, expansion ex vivo and introduction into the patient, the allogeneic T lymphocytes expressing NY-ESO-1-C259-specific TCR specifically target and bind…		2021-10-07
Lifirafenib*	BGB-283	EGFR,BRAF	Phase I&II	An inhibitor of the serine/threonine protein kinase B-raf (BRAF) and epidermal growth factor receptor (EGFR), with potential antineoplastic activity. BRAF/EGFR inhibitor BGB-283 selectively binds to and inhibits the activity of BRAF and certain BRAF mutant forms, and EGFR. This prevents BRAF- and EGFR-mediated signaling and inhibits the proliferation of tumor cells that either contain a mutated B…	NCT03905148	2021-10-07
Linperlisib*	YY-20394	PIK3CD	Phase I&II	An orally available selective inhibitor of the delta form of phosphatidylinositol 3-kinase (PI3-kinase subunit delta; PI3K-delta; PI3Kdelta), with potential antineoplastic activity. Upon oral administration linperlisib selectively binds to and inhibits PI3K-delta and prevents the activation of the PI3K/AKT signaling pathway. This decreases proliferation of and induces cell death in PI3K-delta ove…		2021-10-07
lintuzumab*	SGN-33 AC-225	CD33	Phase I-III	A radioimmunoconjugate consisting of the humanized monoclonal antibody lintuzumab conjugated to the alpha-emitting radioisotope actinium Ac 225 with potential antineoplastic activity. The monoclonal antibody moiety of actinium Ac 225 lintuzumab specifically binds to the cell surface antigen CD33 antigen, delivering a cytotoxic dose of alpha radiation to cells expressing CD33. CD33 is a cell surfa…		2021-10-07
LM-061*		MET	Phase I&II			2021-10-16
LM-302*		CLDN18	Phase I/II	The adipate salt form of itacitinib, an orally bioavailable inhibitor of Janus-associated kinase 1 (JAK1) with potential antineoplastic and immunomodulating activities. Upon oral administration, itacitinib selectively inhibits JAK-1, thereby inhibiting the phosphorylation of signal transducer and activator of transcription (STAT) proteins and the production of proinflammatory factors induced by o…		2021-10-16
LMB-100*	RG7787; RO6927005	MSLN	Phase I&II	An anti-mesothelin (MSLN) recombinant cytolytic fusion protein (cFP) composed of a humanized Fab fragment of anti-MSLN monoclonal antibody SS1 linked to a truncated and de-immunized 24 kDa fragment of the Pseudomonas exotoxin (PE) (PE24), with potential antineoplastic activity. Upon intravenous administration of anti-MSLN-PE24 cFP LMB-100, the anti-MSLN moiety targets and binds to MSLN-expressing…		2021-10-07
Lodapolimab*	LY-3300054	PDCD1	Phase I			2021-10-07
Loncastuximab tesirine*	ADCT-402	CD19	Phase I-III	An antibody-drug conjugate (ADC) consisting of an anti-CD19 humanized monoclonal antibody conjugated, via a cleavable linker comprised of valine-alanine and maleimide, to a cytotoxic, cross-linking agent pyrrolobenzodiazepine (PBD) dimer, which targets DNA minor grooves, with potential antineoplastic activity. Upon administration, the monoclonal antibody portion of loncastuximab tesirine targets …		2021-10-07
Lorvotuzumab mertansine*	BB-10901; huN901-DM1; huN901-DM1 antibody; huN901-SPP-DM1; IMGN-901; IMGN901 TAP; Monoclonal antibody huN901-DM1 conjugate ; c	NCAM1	Phase I&II	An immunoconjugate of a humanized murine monoclonal antibody (huN-901) and DMI, a semi-synthetic derivative of the plant-derived ansa macrolide maytansine. The antibody moiety of lorvotuzumab mertansine selectively attaches to CD56 antigen, a neural cell adhesion molecule (NCAM)) expressed on the surface of cells of small cell lung cancer (SCLC) and other neuroendocrine (NE) tumors. Thus, the DMI…		2021-10-07
LOXO-305*		BTK	Phase I-III	An orally available, selective, non-covalent Bruton’s tyrosine kinase (BTK) inhibitor with potential antineoplastic activity. Upon oral administration, BTK inhibitor LOXO-305 selectively and reversibly binds to BTK. This prevents both the activation of the B-cell antigen receptor (BCR) signaling pathway and BTK-mediated activation of downstream survival pathways, thereby inhibiting the growth of …	NCT03740529	2021-10-07
LP002*		CD274	Phase I&II	A humanized monoclonal antibody directed against the immunosuppressive ligand programmed cell death-1 ligand 1 (PD-L1; cluster of differentiation 274; CD274), with potential immune checkpoint inhibitory and antineoplastic activities. Upon administration, anti-PD-L1 monoclonal antibody LP002 specifically targets and binds to PD-L1, blocking its binding to and activation of its receptor programmed …		2021-10-07
LTT462*		MAPK1	Phase I&II	An orally available inhibitor of extracellular signal-regulated kinase (ERK), with potential antineoplastic activity. Upon oral administration, LTT462 binds to and inhibits ERK, thereby preventing the activation of ERK-mediated signal transduction pathways. This results in the inhibition of ERK-dependent tumor cell proliferation and survival. The mitogen-activated protein kinase (MAPK)/ERK pathwa…	NCT04294160	2021-10-07
Lucitanib*	AL 3810; CO-3810; E-3810	FGFR1,FGFR2,FGFR3,FGFR4,PDGFRA,PDGFRB,KIT,RAF1,KDR,FLT1,FLT4	Phase I-III	A novel dual inhibitor targeting human vascular endothelial growth factor receptors (VEGFRs) and fibroblast growth factor receptors (FGFRs) with antiangiogenic activity. Lucitanib inhibits VEGFR-1, -2, -3 and FGFR-1, -2 kinases in the nM range, which may result in the inhibition of tumor angiogenesis and tumor cell proliferation, and the induction of tumor cell death. Both VEGFRs and FGFRs belong…	NCT03992131	2021-10-07
Lumretuzumab*	anti-HER3 monoclonal antibody - Roche; GE-HuMAb-HER3; HER3 MAb solid tumours - Roche; RG-7116; RO-5479599	ERBB3	Phase I&II	A radioimmunoconjugate containing a glycoengineered, humanized monoclonal antibody directed against the human epidermal growth factor receptor HER3 (ErbB3) and labeled with the radioisotope zirconium Zr 89, with radioisotopic activity and potential use as an imaging agent as well as potential antineoplastic activity. Upon administration, the RO5479599 moiety of zirconium Zr 89-labeled RO5479599 b…		2021-10-07
Lutetium-177 rosapatamab*	TLX 591; TLX 591; TLX591t; TX591	FOLH1	Phase I-III			2021-10-07
LVGN7409*		CD40	Phase I	A humanized, agonistic monoclonal antibody targeting the B-cell surface antigen CD40, with potential immunostimulatory and antineoplastic activities. Upon administration, anti-CD40 agonist monoclonal antibody LVGN7409 targets and binds to CD40 on a variety of immune cell types. This induces CD40-dependent signaling pathways, triggers the proliferation and activation of antigen-presenting cells (A…		2021-10-16
LXI-15029*		MTOR	Phase I	An orally bioavailable inhibitor of raptor-mammalian target of rapamycin (mTOR) complex 1 (mTOR complex 1; mTORC1) and rictor-mTOR complex 2 (mTOR complex 2; mTORC2), with potential antineoplastic activity. Upon oral administration, mTORC1/2 inhibitor LXI-15029 binds to the kinase domain of mTOR and inhibits both mTORC1 and mTORC2, in an ATP-competitive manner. This inhibits mTOR-mediated signali…		2021-10-16
LY011*		CLDN18	Phase I	LDN 18.2 chimeric antigen receptor T cells		2021-10-07
LY2874455*		FGFR1,FGFR2,FGFR3,FGFR4	Phase I	An orally bioavailable pan-inhibitor of fibroblast growth factor receptor (FGFR) family proteins, with potential antineoplastic activity. Upon oral administration, FGFR inhibitor LY2874455 binds to and inhibits FGFR subtypes 1 (FGFR1), 2 (FGFR2), 3 (FGFR3) and 4 (FGFR4), which results in the inhibition of FGFR-mediated signal transduction pathways. This inhibits both tumor angiogenesis and prolif…		2021-10-07
LY3022855*	IMC-CS4	CSF1R	Phase I&II	A monoclonal antibody directed against colony stimulating factor 1 receptor (CSF1R) with potential antineoplastic activity. CSF1R monoclonal antibody IMC-CS4 binds to CSF1R which may trigger antitumoral antibody-dependent cell-mediated cytotoxicity (ADCC) in tumor cells overexpressing CSF1R. CSF1R, also known as macrophage colony-stimulating factor receptor (M-CSFR) and CD115 (cluster of differen…	NCT03101254	2021-10-07
LY3076226*		FGFR3	Phase I	An antibody-drug conjugate (ADC) composed of a human monoclonal antibody against the fibroblast growth factor receptor type 3 (FGFR3) and conjugated to an as of yet not publicly known cytotoxic agent, with potential antineoplastic activity. Upon administration, the antibody moiety of anti-FGFR3 ADC LY3076226 binds to FGFR3. Upon internalization, the cytotoxic moiety causes cell death in FGFR3-exp…		2021-10-16
LY3200882*		TGFBR1	Phase I&II	An orally bioavailable agent that targets transforming growth factor-beta (TGFb), with potential antineoplastic activity. Upon administration, LY3200882 specifically targets and binds to TGFb, which prevents both the binding of TGFb to its receptor TGFbR and TGFb-mediated signal transduction. This may lead to a reduction in TGFb-dependent proliferation of cancer cells. The TGFb signaling pathway …	NCT04031872	2021-10-07
LY3214996*		MAP3K1,MAPK1	Phase I&II	An orally available inhibitor of extracellular signal-regulated kinase (ERK) 1 and 2, with potential antineoplastic activity. Upon oral administration, LY3214996 inhibits both ERK 1 and 2, thereby preventing the activation of mitogen-activated protein kinase (MAPK)/ERK-mediated signal transduction pathways. This results in the inhibition of ERK-dependent tumor cell proliferation and survival. The…	NCT04534283	2021-10-07
LY3295668*		AURKA	Phase I&II	The tert-butylamine salt form of LY3295668, an orally bioavailable inhibitor of the serine/threonine protein kinase aurora A, with potential antimitotic and antineoplastic activities. Upon administration, aurora A kinase inhibitor LY3295668 targets, binds to and inhibits the activity of aurora A kinase. This may result in disruption of the assembly of the mitotic spindle apparatus, disruption of …		2021-10-07
LY3300054*		CD274	Phase I	Lodapolimab (formerly LY 3300054), an anti-programmed cell death ligand 1 (PD-L1) checkpoint monoclonal antibody, is being developed by Eli Lilly and		2021-10-07
LY3321367*		HAVCR2	Phase I	A monoclonal antibody against the inhibitory T-cell receptor T-cell immunoglobulin and mucin domain-containing protein 3 (TIM-3; TIM3; hepatitis A virus cellular receptor 2; HAVCR2), with potential immune checkpoint inhibitory and antineoplastic activities. Upon administration, the anti-TIM-3 monoclonal antibody LY3321367 binds to TIM-3 expressed on certain T cells, including tumor-infiltrating l…		2021-10-16
LY3410738*		IDH1	Phase I	Somatic gain-of-function mutations in IDH1 have been identified in multiple tumor types including AML, glioma, cholangiocarcinoma and chondrosarcoma. The neo-enzymatic activity of mutant IDH1 results in accumulation of the oncometabolite 2-hydroxyglutarate (2-HG), leading to a hyper-methylation phenotype, a block in cell differentiation, and tumor growth. Using a structure-based drug design appro…	NCT04603001	2021-10-07
LY3434172*		CD274	Phase I	A bispecific antibody targeting both the human negative immunoregulatory checkpoint receptor programmed cell death protein 1 (PD-1; PDCD1; CD279) and its ligand, human programmed death-ligand 1 (PD-L1; CD274), with potential checkpoint inhibitory, immunostimulating and antineoplastic activities. Upon administration, anti-PD-1/anti-PD-L1 bispecific antibody LY3434172 simultaneously targets and bin…		2021-10-16
LY3475070*		NT5E	Phase I	An orally bioavailable inhibitor of the ectoenzyme CD73 (cluster of differentiation 73; 5'-ecto-nucleotidase; 5'-NT; ecto-5'-nucleotidase), with potential immunomodulating and antineoplastic activities. Upon oral administration, CD73 inhibitor LY3475070 targets and binds to CD73, leading to clustering of and internalization of CD73. This prevents CD73-mediated conversion of adenosine monophosphat…		2021-10-16
LY3484356*		ESR1	Phase I-III	An orally available selective estrogen receptor degrader (SERD), with potential antineoplastic activity. Upon oral administration, LY3484356 specifically targets and binds to the estrogen receptor (ER) and induces a conformational change that results in ER degradation. This prevents ER-mediated signaling and inhibits both the growth and survival of ER-expressing cancer cells.		2021-10-16
LY3499446*		KRAS	Phase I/II	An orally available inhibitor of the oncogenic KRAS substitution mutation, G12C, with potential antineoplastic activity. Upon oral administration, LY3499446 targets and covalently binds to cytosine 12 within the switch II pocket of GDP-bound KRAS G12C, thereby inhibiting mutant KRAS-dependent signaling. KRAS, a member of the RAS family of oncogenes, serves an important role in cell signaling, div…	NCT04165031	2021-10-07
LY3537982*		KRAS G12C	Phase I	An orally available inhibitor of the oncogenic KRAS substitution mutation, G12C, with potential antineoplastic activity. Upon oral administration, KRAS-G12C inhibitor LY3537982 selectively targets the KRAS G12C mutant and inhibits KRAS G12C mutant-dependent signaling. KRAS, a member of the RAS family of oncogenes, serves an important role in cell signaling, division and differentiation. Mutations…		2021-10-16
LYT-200*		LGALS9	Phase I/II	LYT-200 is a fully human IgG4 monoclonal antibody (mAb) that is designed to block galectin-9, which PureTech is developing for the treatment of solid tumors, including pancreatic ductal adenocarcinoma (PDAC), colorectal cancer (CRC) and cholangiocarcinoma (CCA), that are difficult to treat and have poor survival rates.		2021-10-07
M1774*		ATR	Phase I	An orally available inhibitor of ataxia telangiectasia and Rad3 related (ATR) kinase, with potential antineoplastic activity. Upon oral administration, ATR kinase inhibitor M1774 selectively inhibits ATR activity and blocks the downstream phosphorylation of the serine/threonine protein kinase checkpoint kinase 1 (CHK1). This prevents ATR-mediated signaling, which results in the inhibition of DNA …		2021-10-16
M4344*	VX 803	ATR	Phase I&II	An orally available inhibitor of ataxia telangiectasia and Rad3 related (ATR) kinase, with potential antineoplastic activity. Upon oral administration, ATR kinase inhibitor VX-803 selectively inhibits ATR activity and blocks the downstream phosphorylation of the serine/threonine protein kinase CHK1. This prevents ATR-mediated signaling, which results in the inhibition of DNA damage checkpoint act…	NCT02278250	2021-10-07
M802*		ERBB2	Phase I	A humanized bispecific antibody composed of a monovalent unit directed against the tumor-associated antigen (TAA) human epidermal growth factor 2 (HER2; ErbB2; HER-2) and a single chain unit directed against CD3 found on T lymphocytes, with potential immunostimulatory and antineoplastic activities. Upon administration, anti-HER2/anti-CD3 bispecific antibody M802 binds to both CD3 on cytotoxic T l…		2021-10-16
Magrolimab*	5F9; GS-4721; Hu5F9-G4; Magrolimab - Forty-Seven/Stanford-University; ONO 7913	CD47	Phase I-III	A humanized monoclonal antibody targeting the human cell surface antigen CD47, with potential immunostimulating and antineoplastic activities. Upon administration, magrolimab selectively binds to CD47 expressed on tumor cells and blocks the interaction of CD47 with its ligand signal regulatory protein alpha (SIRPa), a protein expressed on phagocytic cells. This prevents CD47/SIRPa-mediated signal…		2021-10-07
Masitinib*	AB1010	KIT,PDGFR,FGFR3,FYN,CSF1R,LYN,PTK2	Phase II&III	The orally bioavailable mesylate salt of masatinib, a multi-targeted protein tyrosine kinase inhibitor with potential antineoplastic activity. Masitinib selectively binds to and inhibits both the wild-type and mutated forms of the stem cell factor receptor (c-Kit; SCFR); platelet-derived growth factor receptor (PDGFR); fibroblast growth factor receptor 3 (FGFR3); and, to a lesser extent, focal ad…	NCT04333108	2021-10-09
Mavelertinib*	PF-06747775	EGFR	Phase I/II	An orally available inhibitor of the epidermal growth factor receptor (EGFR) mutant form T790M, with potential antineoplastic activity. EGFR T790M inhibitor PF-06747775 specifically binds to and inhibits EGFR T790M, a secondarily acquired resistance mutation, which prevents EGFR-mediated signaling and leads to cell death in EGFR T790M-expressing tumor cells. Compared to some other EGFR inhibitors…	NCT02349633	2021-10-09
MAX-40279*	MAX 40279	FGFR1,FGFR2,FGFR3,FLT3	Phase I&II	An orally bioavailable inhibitor of the fibroblast growth factor receptor (FGFR) and FMS-like tyrosine kinase 3 (FLT3; CD135; STK1; FLK2), with potential antineoplastic activity. Upon oral administration of FLT3/FGFR dual kinase inhibitor MAX-40279, this agent binds to and inhibits both FGFR and FLT3, including FLT3 mutant forms, which results in the inhibition of FGFR/FLT3-mediated signal transd…	NCT03412292	2021-10-09
MB 101*		CD19	Phase I-III			2021-10-09
MB 102*		IL3RA	Phase I-III	A preparation of genetically modified autologous T cells transduced with a replication incompetent, self-inactivating (SIN) lentiviral vector expressing a chimeric antigen receptor (CAR) specific for the tumor-associated antigen (TAA) CD123 (interleukin-3 receptor alpha chain or IL3RA) and linked to the CD28 co-stimulatory signaling domain fused to CD3 zeta, and a truncated form of the human epid…		2021-10-09
MB 103*		ERBB2	Phase I-III			2021-10-09
MB 104*		SLAMF7	Phase I-IV			2021-10-09
MCLA 145*		PDCD1	Phase I	A full-length, Fc-silenced immunoglobulin G1 (IgG1) bispecific antibody targeting both the human programmed death-ligand 1 (PD-L1) and CD137 (4-1BB; tumor necrosis factor receptor superfamily member 9; TNFRSF9), with potential checkpoint inhibitory, immunostimulating and antineoplastic activities. Upon administration, anti-PD-L1/CD137 bispecific antibody MCLA-145 simultaneously targets and binds …		2021-10-09
MCLA-129*		EGFR,MET	Phase I&II	A human bispecific immunoglobulin G1 (IgG1) antibody targeting the tumor-associated antigens (TAAs) epidermal growth factor receptor (EGFR) and hepatocyte growth factor receptor (HGFR; c-Met), with potential antineoplastic activity. Upon administration, anti-EGFR/c-Met bispecific antibody MCLA-129 simultaneously targets and binds to the extracellular domains of both EGFR and c-Met expressed on ca…		2021-10-16
MCLA-145*		CD274	Phase I	A full-length, Fc-silenced immunoglobulin G1 (IgG1) bispecific antibody targeting both the human programmed death-ligand 1 (PD-L1) and CD137 (4-1BB; tumor necrosis factor receptor superfamily member 9; TNFRSF9), with potential checkpoint inhibitory, immunostimulating and antineoplastic activities. Upon administration, anti-PD-L1/CD137 bispecific antibody MCLA-145 simultaneously targets and binds …		2021-10-16
MCS110*		CSF1R	Phase I&II	A humanized monoclonal antibody directed against macrophage colony-stimulating factor (M-CSF) with potential anti-osteolytic activity. Anti-M-CSF monoclonal antibody MCS110 binds to M-CSF and blocks M-CSF-mediated signaling through the M-CSF receptor CD116 expressed on osteoclasts, which may result in inhibition of M-CSF-induced osteoclast differentiation and so osteoclastic bone resorption. Oste…	NCT03455764	2021-10-09
MCY M11*	MCY-M11	MSLN	Phase I	Autologous peripheral blood mononuclear cells (PBMCs) transfected with anti-mesothelin chimeric antigen receptor (CAR) mRNA, with potential antineoplastic activity. Upon intraperitoneal (IP) administration, the autologous mesothelin-specific human mRNA CAR-transfected PBMCs MCY-M11 recognize, bind to, phagocytose and directly kill cancer cells expressing mesothelin. In addition, MCY-M11 stimulate…		2021-10-09
MDG1011*		PRAME	Phase I/II	Human autologous T lymphocytes transduced with a retroviral vector encoding a human leukocyte antigen (HLA)-A*02:01-restricted T-cell receptor (TCR) specific for the human tumor-associated antigen (TAA) preferentially expressed antigen in melanoma (PRAME) coupled to the CD3 signaling complex, with potential antineoplastic activity. Upon reintroduction into the patient, the autologous PRAME-target…		2021-10-09
MEDI4276*		ERBB2	Phase I	An antibody-drug conjugate (ADC) composed of a bispecific antibody against the extracellular domain of human epidermal growth factor receptor 2 (HER2; ERBB2) comprised of the single-chain variable fragment (scFv) of the anti-HER2 monoclonal antibody trastuzumab, which binds to domain IV of HER2, fused to the heavy chains of the anti-HER2 monoclonal antibody 39S, which binds to domain II of HER2, …		2021-10-16
MEN 1112*	ADC-001; MEN1112; MEN1112/OBT357; OBT357; OX 357; OX-001	BST1	Phase I	A humanized, Fc-engineered, de-fucosylated monoclonal immunoglobulin G1 (IgG1) antibody directed against the bone marrow stromal cell antigen 1 (BST1/CD157), with potential antineoplastic activity. Upon intravenous infusion, anti-CD157 monoclonal antibody MEN1112 specifically binds to and induces an antibody-dependent cell cytotoxic (ADCC) response against CD157-expressing tumor cells. CD157, als…		2021-10-09
MEN1611*		PIK3CA	Phase I&II	An orally bioavailable inhibitor of the class I phosphatidylinositol-4,5-bisphosphate 3-kinase (PI3K) catalytic subunit alpha (PIK3CA), with potential antineoplastic activity. PI3K alpha inhibitor MEN1611 selectively binds to and inhibits PIK3CA and its mutated forms in the PI3K/Akt (protein kinase B)/mammalian target of rapamycin (mTOR) pathway. This results in both apoptosis and growth inhibiti…	NCT04495621	2021-10-09
Merestinib*	LY2801653	MST1R,MET,FLT3,AXL,MERTK,TEK,ROS1,DDR1,DDR2,MKNK1,MKNK2	Phase I&II	An orally available, small molecule inhibitor of the proto-oncogene c-Met (hepatocyte growth factor receptor [HGFR]) with potential antineoplastic activity. Merestinib selectively binds to c-Met, thereby inhibiting c-Met phosphorylation and disrupting c-Met signal transduction pathways. This may induce cell death in tumor cells overexpressing c-Met protein or expressing constitutively activated c…	NCT02920996	2021-10-09
Metatinib *		BCR,ABL1	Phase I	An orally bioavailable tyrosine kinase inhibitor of the BCR-ABL fusion oncoprotein, with potential antineoplastic activity. Upon oral administration, metatinib tromethamine may inhibit the BCL-ABL protein, which may lead to decreased proliferation and enhanced apoptosis in tumor cells. BCR-ABL oncoprotein is generated by a reciprocal translocation between chromosome 9 and 22 specifically t(9;22)(…	NCT02650375	2021-10-09
Mezagitamab*	TAK-079	CD38	Phase I&II	A human, non-agonistic immunoglobulin G1 (IgG1) monoclonal antibody directed against the cell surface glycoprotein ADP-ribosyl cyclase 1 (CD38) with potential immunomodulating and antineoplastic activities. Anti-CD38 monoclonal antibody TAK-079 specifically binds to CD38 that is expressed on human plasmablasts, plasma cells, NK cells and activated T and B cells. This may trigger antibody-dependen…		2021-10-16
MGCD265*	glesatinib	TEK,MET,MST1R,KDR,CSF1R,AXL,FLT1,FLT4	Phase I&II	An orally bioavailable, small-molecule, multitargeted tyrosine kinase inhibitor with potential antineoplastic activity. Glesatinib binds to and inhibits the phosphorylation of several receptor tyrosine kinases (RTKs), including the c-Met receptor (hepatocyte growth factor receptor); the Tek/Tie-2 receptor; vascular endothelial growth factor receptor (VEGFR) types 1, 2, and 3; and the macrophage-s…	NCT02544633	2021-10-09
MGD 007*		GPA33	Phase I&II	An anti-glycoprotein A33 (gpA33)/anti-CD3 bispecific humanized monoclonal antibody with potential immunostimulatory and antineoplastic activities. Anti-gpA33/CD3 monoclonal antibody MGD007 possesses two antigen-recognition sites, one for the CD3 complex, a group of T-cell surface glycoproteins that complex with the T-cell receptor (TCR), and one for gpA33, a tumor-associated antigen (TAA) overexp…		2021-10-09
Mipetresgene autoleucel*	TBI-1301	CTAG1B	Phase I	Human peripheral blood T-lymphocytes transduced with a retroviral vector encoding a T-cell receptor (TCR) specific for the cancer-testis antigen NY-ESO-1, with potential antineoplastic activity. Following leukapheresis, isolation of lymphocytes, expansion ex vivo, transduction, and introduction into the patient, the NY-ESO-1-specific TCR gene-transduced T lymphocytes TBI-1301 bind to NY-ESO-1 on …		2021-10-09
Miransertib*	ARQ092; MK-7075	AKT1,AKT2,AKT3	Phase I&II	An orally bioavailable inhibitor of the serine/threonine protein kinase AKT (protein kinase B) with potential antineoplastic activity. AKT inhibitor ARQ 092 binds to and inhibits the activity of AKT in a non-ATP competitive manner, which may result in the inhibition of the PI3K/AKT signaling pathway. This may lead to the reduction in tumor cell proliferation and the induction of tumor cell apopto…	NCT02476955	2021-10-09
mirdametinib*	PD-0325901	MAPK1	Phase I&II	An orally bioavailable, synthetic organic molecule targeting mitogen-activated protein kinase kinase (MAPK/ERK kinase or MEK) with potential antineoplastic activity. Upon administration, mirdametinib selectively binds to and inhibits MEK, which may result in the inhibition of the phosphorylation and activation of MAPK/ERK and the inhibition of tumor cell proliferation. The dual specific threonine…	NCT03905148	2021-10-09
mirvetuximab*	IMGN853	FOLR1	Phase I-III	An immunoconjugate consisting of the humanized monoclonal antibody M9346A against folate receptor 1 (FOLR1) conjugated, via the disulfide-containing cleavable linker sulfo-SPDB, to the cytotoxic maytansinoid DM4, with potential antineoplastic activity. The anti-FOLR1 monoclonal antibody moiety of mirvetuximab soravtansine targets and binds to the cell surface antigen FOLR1. After antibody-antigen…	NCT04606914	2021-10-09
mitazalimab*	ADC1013, JNJ-64457107, JNJ 7107	CD40	Phase I&II	A human immunoglobulin (Ig) G1 monoclonal antibody directed against the cell surface receptor CD40 with potential immunostimulatory and antineoplastic activities. Upon intratumoral administration, mitazalimab binds to CD40 on antigen-presenting dendritic cells, which leads to the activation and proliferation of effector and memory T cells, and enhances the immune response against tumor cells. In …		2021-10-16
Mivavotinib*	TAK-659	FLT3,SYK	Phase I&II	An inhibitor of spleen tyrosine kinase (syk), with potential anti-inflammatory, immunomodulating, and antineoplastic activities. Spleen tyrosine kinase inhibitor TAK-659 may inhibit the activity of syk, which abrogates downstream B-cell receptor (BCR) signaling and leads to an inhibition of B-cell activation, chemotaxis, adhesion and proliferation. Syk, a BCR-associated non-receptor tyrosine kina…	NCT03756818	2021-10-09
MK 2206*		AKT1,AKT2,AKT3	Phase I&II	An orally bioavailable allosteric inhibitor of the serine/threonine protein kinase Akt (protein kinase B) with potential antineoplastic activity. Akt inhibitor MK2206 binds to and inhibits the activity of Akt in a non-ATP competitive manner, which may result in the inhibition of the PI3K/Akt signaling pathway and tumor cell proliferation and the induction of tumor cell apoptosis. Activation of th…		2021-10-09
MK2206*		AKT1,AKT2,AKT3	Phase I-III	An orally bioavailable allosteric inhibitor of the serine/threonine protein kinase Akt (protein kinase B) with potential antineoplastic activity. Akt inhibitor MK2206 binds to and inhibits the activity of Akt in a non-ATP competitive manner, which may result in the inhibition of the PI3K/Akt signaling pathway and tumor cell proliferation and the induction of tumor cell apoptosis. Activation of th…		2021-10-12
MK-4830*		LILRB2	Phase I&II	A human monoclonal antibody directed against the inhibitory immune checkpoint receptor immunoglobulin-like transcript 4 (ILT4; leukocyte immunoglobulin-like receptor subfamily B member 2; LILRB2; lymphocyte immunoglobulin-like receptor 2; LIR2; monocyte/macrophage immunoglobulin-like receptor 10; MIR-10; CD85d), with potential immunomodulating and antineoplastic activities. Upon administration, a…		2021-10-16
MK-7684A*	vibostolimab/pembrolizumab	PDCD1	Phase I-III	A co-formulated product containing fixed doses of the two monoclonal antibodies vibostolimab and pembrolizumab, with potential immune checkpoint inhibitory and antineoplastic activities. Upon administration of vibostolimab/pembrolizumab MK-7684A, vibostolimab, an antibody against the immune checkpoint inhibitor T-cell immunoglobulin (Ig) and immunoreceptor tyrosine-based inhibitory motif (ITIM) d…		2021-10-09
MM-302*		ERBB2	Phase I	An antibody-targeted lipidic nano-carrier containing the antineoplastic anthracycline antibiotic doxorubicin encapsulated within liposomes, and conjugated to a monoclonal antibody against the human epidermal growth factor receptor 2 (HER2), with potential antitumor activity. Upon administration of HER2-targeted liposomal doxorubicin hydrochloride MM-302, the immunoliposome allows for specific del…		2021-10-09
Mobocertinib*	TAK788	EGFR,ERBB2	Phase I&II	An orally available inhibitor of specific mutant forms of both human epidermal growth factor receptor (EGFR) and human epidermal growth factor receptor 2 (HER2; ERBB2), with potential antineoplastic activity. Upon oral administration, mobocertinib specifically and irreversibly binds to and inhibits certain mutant forms of EGFR and HER2. This prevents EGFR- and HER2-mediated signaling and leads to…	NCT04129502	2021-10-09
molibresib besylate*	GSK525762C	BRD2,BRD3,BRD4,BRDT	Phase I&II	The besylate salt of molibresib, a small molecule inhibitor of the BET (Bromodomain and Extra-Terminal) family of bromodomain-containing proteins with potential antineoplastic activity. Upon administration, molibresib binds to the acetylated lysine recognition motifs on the bromodomain of BET proteins, thereby preventing the interaction between the BET proteins and acetylated histone peptides. Th…	NCT03266159	2021-10-09
Momelotinib*	CYT-387; GS-0387;	JAK1,JAK2	Phase I-III	An orally bioavailable small-molecule inhibitor of Janus kinases 1 and 2 (JAK1/2) with potential antineoplastic activity. Momelotinib competes with JAK1/2 for ATP binding, which may result in inhibition of JAK1/2 activation, inhibition of the JAK-STAT signaling pathway, and so the induction of apoptosis and a reduction of tumor cell proliferation in JAK1/2-expressing tumor cells. JAK2 is the most…	NCT02258607	2021-10-09
Monalizumab*	IPH2201	KLRC1	Phase I-III	A humanized immunoglobulin G4 (IgG4) monoclonal antibody against the human natural killer (NK) and T-lymphocyte cell checkpoint inhibitor killer cell lectin-like receptor subfamily C member 1 (NKG2A), with potential antineoplastic activity. Upon administration, monalizumab binds to NKG2A and prevents the binding of NKG2A to its ligand human leukocyte antigen-E (HLA-E), which is overexpressed on t…	NCT03088059	2021-10-09
MOR202*		CD38	Phase I&II	A fully human monoclonal antibody directed against the cell surface glycoprotein CD-38 with potential antineoplastic activity. Anti-CD38 monoclonal antibody TJ202/MOR202 specifically binds to CD38 on CD38-positive tumor cells. This may trigger antitumoral antibody-dependent cellular cytotoxicity (ADCC) and may eventually lead to cell lysis in CD38-expressing tumor cells. CD38, a type II transmemb…		2021-10-16
mosunetuzumab*	RG7828, BTCT 4465A	MS4A1	Phase I-III	A bispecific, humanized monoclonal antibody with potential antineoplastic activity. Anti-CD20/CD3 bispecific monoclonal antibody BTCT4465A contains two antigen-recognition sites: one for human CD3, a T-cell surface antigen, and one for human CD20, a tumor-associated antigen (TAA) that is exclusively expressed on B cells during most stages of B-cell development and is often overexpressed in B-cell…		2021-10-09
MP 0250*		KDR,HGF,FLT1,FLT4	Phase I/II	A designed ankyrin repeat proteins (DARPin)-based agent targeting vascular endothelial growth factor (VEGF) and hepatocyte growth factor (HGF), with potential antiangiogenic and antineoplastic activities. Compared to antibodies, DARPins are small in size, have favorable pharmacokinetics and allow for both high affinity binding and efficacy. Upon administration, the VEGF/HGF-targeting DARPin MP025…		2021-10-09
MP 0310*	4-1BB/FAP bispecific DARPin®; AMG 506; FAP x 4-1BB; MP0310	FAP	Phase I			2021-10-09
MP0274*		ERBB2	Phase I	A proprietary, designed ankyrin repeat proteins (DARPin)-based agent targeting the tyrosine kinase receptor epidermal growth factor receptor 2 (HER2; ErbB2), with potential antineoplastic activity. Compared to antibodies, DARPins are small in size, have favorable pharmacokinetics and allow for both high affinity binding and efficacy. Upon administration, the HER2-targeted DARPin MP0274 binds to t…		2021-10-09
MRG002*		ERBB2	Phase I&II	An antibody-drug conjugate (ADC) composed of a humanized immunoglobulin G1 (IgG1) monoclonal antibody directed against the tumor-associated antigen (TAA) human epidermal growth factor receptor 2 (EGFR2; HER2; ErbB2) conjugated to the microtubule-disrupting cytotoxic agent monomethyl auristatin E (MMAE), with potential antineoplastic activity. Following administration, the antibody moiety of anti-…		2021-10-16
MRG003*		EGFR	Phase I&II	An antibody-drug conjugate (ADC) consisting of a human immunoglobulin G1 (IgG1) monoclonal antibody directed against the epidermal growth factor receptor (EGFR) conjugated to monomethyl auristatin E (MMAE), an auristatin derivative and potent microtubule disrupting agent, with potential antineoplastic activity. Upon administration of anti-EGFR ADC MRG003, the monoclonal antibody moiety binds to E…		2021-10-16
MRX-2843*		FLT3,MERTK	Phase I&II	An orally bioavailable inhibitor of two receptor tyrosine kinases (RTKs), FMS-like tyrosine kinase-3 (Flt3; CD135; fetal liver kinase-2; Flk2) and tyrosine-protein kinase Mer (MerTK; proto-oncogene c-Mer; Mer), with potential antineoplastic activity. Upon administration, MRX-2843 targets and binds to both Flt3 and MerTK. This prevents ligand-dependent phosphorylation and activation of Flt3 and Me…		2021-10-09
MSB2311 *		CD274	Phase I	A second-generation, humanized monoclonal antibody directed against the immunosuppressive ligand programmed cell death-1 ligand 1 (PD-L1; cluster of differentiation 274; CD274), with potential immune checkpoint inhibitory and antineoplastic activities. The anti-PD-L1 monoclonal antibody MSB2311 contains a unique, not as of yet elucidated, pH-dependent antigen binding property allowing the antibod…		2021-10-16
MT 5111*		ERBB2	Phase I&II	An engineered toxin body (ETB) composed of a single chain variable fragment (scFv) from an antibody targeting the human epidermal growth factor receptor 2 (HER2; HER-2), fused to the enzymatically active de-immunized, ribosome-inactivating cytotoxic payload Shiga-like toxin-A subunit (SLTA), with potential antineoplastic activity. Upon administration, the scFv moiety of MT-5111 specifically targe…		2021-10-09
MT-3724*		MS4A1	Phase I&II	Molecular Templates’ lead compound, MT-3724, is a first generation ETB that targets CD20, a B-cell marker that is expressed in 90 percent of B-cell non-Hodgkin’s lymphoma (NHL)	NCT03645395	2021-10-09
MTL-CEBPA*	MTL CEBPA	CEBPA	Phase I&II	A lipid-based nanoparticle formulation composed of liposomes encapsulating a small oligonucleotide encoding a small activating RNA (saRNA) targeting the CCAAT enhancer binding protein alpha (CEBPA; C/EBP‐a) gene, with potential antineoplastic activity. Although the exact mechanism of action through which saRNAs exert their effect(s) is still largely being investigated, it appears that, upon admin…		2021-10-09
Naporafenib*	LXH254	BRAF,RAF1	Phase I&II	An orally available inhibitor of all members of the serine/threonine protein kinase Raf family, with potential antineoplastic activity. Upon administration, pan-RAF inhibitor LXH254 binds to Raf proteins and inhibits Raf-mediated signal transduction pathways. This inhibits proliferation of Raf-overexpressing tumor cells. Raf protein kinases are critical enzymes in the Ras/Raf/MEK/ERK signaling pa…	NCT04294160	2021-10-09
Naptumomab estafenatox*	ABR-217620	TPBG	Phase I-III	A recombinant fusion protein consisting of the antigen-binding fragment of a monoclonal antibody directed towards the tumor-associated oncofetal trophoblast glycoprotein antigen 5T4 attached to a mutated form of superantigen staphylococcal enterotoxin E (SEA/E-120), with immunomodulating and antineoplastic activities. The Fab moiety of naptumomab estafenatox binds to 5T4, an antigen expressed by …	NCT03983954	2021-10-09
Naquotinib*	ASP8273	EGFR	Phase I-III	An orally available, irreversible, third-generation, mutant-selective, epidermal growth factor receptor (EGFR) inhibitor, with potential antineoplastic activity. Upon oral administration, ASP8273 covalently binds to and inhibits the activity of mutant forms of EGFR, including the T790M EGFR mutant, thereby preventing EGFR-mediated signaling. This may both induce cell death and inhibit tumor growt…	NCT02500927	2021-10-09
Naratuximab emtansine*	DEBIO 1562; IMGN-529; K7153A-SMCC-DM1	CD37	Phase I&II	An immunoconjugate that consists of a humanized IgG1 antibody K7153A against the cell-surface antigen CD37 that is covalently linked via the uncleavable, maleimide-derived thioether-based linker SMCC to the maytansinoid DM1, with potential pro-apoptotic and cytotoxic activities. The antibody moiety of IMGN529 binds to CD37 on tumor B cells and induces an antibody-dependent cell-mediated cytotoxic…		2021-10-09
Navicixizumab*	OMP 305B83	DLL4,KDR,FLT1,FLT4	Phase I	A bispecific monoclonal antibody directed against both the Notch ligand delta-like 4 (DLL4) and the human tyrosine kinase vascular endothelial growth factor (VEGF), with potential anti-angiogenic and antineoplastic activities. The anti-DLL4 moiety of anti-DLL4/VEGF monoclonal antibody OMP-305B83 specifically binds to DLL4, prevents its interaction with Notch receptors, and inhibits Notch-mediated…		2021-10-09
Nazartinib*	EGF816	EGFR	Phase I-III	An orally available, irreversible, third-generation, mutant-selective epidermal growth factor receptor (EGFR) inhibitor, with potential antineoplastic activity. Upon oral administration, nazartinib covalently binds to and inhibits the activity of mutant forms of EGFR, including the T790M EGFR mutant, thereby preventing EGFR-mediated signaling. This may both induce cell death and inhibit tumor gro…	NCT02335944	2021-10-09
Nemiralisib*	TGR-1202	PIK3CD	Phase I-III			2021-10-16
NG-641 *		FAP	Phase I	An oncolytic adenoviral vector, a transgene-modified variant of enadenotucirev (EnAd), that expresses a bi-specific T-cell activator molecule FAP-TAc together with immune enhancer molecules C-X-C motif chemokine 9 (CXCL9), C-X-C motif chemokine 10 (CXCL10) and interferon alpha (IFNalpha), with potential immunomodulating and antineoplastic activities. Upon administration of NG-641, EnAd specifical…		2021-10-09
NGM707*		LILRB1, LILRB2	Phase I/II	A humanized, dual antagonist monoclonal antibody directed against the inhibitory immune checkpoint receptors immunoglobulin (Ig)-like transcript 2 (ILT2; leukocyte immunoglobulin-like receptor subfamily B member 1; LILRB1; leukocyte immunoglobulin-like receptor 1; LIR1; monocyte/macrophage immunoglobulin-like receptor 7; MIR-7; CD85j) and ILT4 (LILRB2; LIR2; MIR-10; CD85d), with potential immunom…		2021-10-16
Nimotuzumab*		EGFR	Phase I-IV	A humanized monoclonal antibody directed against the epidermal growth factor receptor (EGFR) with potential antineoplastic activity. Nimotuzumab binds to and inhibits EGFR, resulting in growth inhibition of tumor cells that overexpress EGFR. This agent may act synergistically with radiation therapy.	NCT02947386	2021-10-09
ningetinib tosylate*	CT053PTSA	MET,KDR,AXL,MERTK,FLT3	Phase I/II	The tosylate salt form of ningetinib, an orally available inhibitor of the receptor tyrosine kinases c-MET/hepatocyte growth factor receptor (HGFR), vascular endothelial growth factor receptor 2 (VEGFR2 KDR), Axl (UFO), Mer, and Fms-like tyrosine kinase 3 (Flt3; CD135; STK1; FLK2), with antineoplastic activity. Upon administration, ningetinib binds to a variety of kinases, including c-Met, VEGFR2…	NCT03758287	2021-10-09
NIS793*		TGFB1	Phase I-III	A monoclonal antibody directed against human transforming growth factor beta (TGF-beta), with potential antineoplastic activity. Anti-TGF-beta monoclonal antibody NIS793 specifically targets and binds to TGF-beta, thereby preventing the activation of TGF-beta-mediated signaling pathways. TGF-beta, a pro-inflammatory mediator that is mutated and/or overexpressed in a number of cancer cell types, i…		2021-10-09
NJH395*		ERBB2	Phase I	An immune stimulator-antibody conjugate (ISAC) composed of a monoclonal antibody targeting human epidermal growth factor receptor 2 (EGFR2; HER2; ErbB2) conjugated to a not yet disclosed immune stimulator, with potential antineoplastic and immunostimulating activities. Upon administration of the anti-HER2 immune stimulator-antibody conjugate NJH395, the antibody moiety targets and binds to HER2 e…		2021-10-16
NKX-101 *	NKX 101	KLRK1	Phase I	A preparation of off-the-shelf (OTS), allogeneic and ex vivo expanded natural killer cells (NKs) that are engineered to express membrane-bound IL-15 (mbIL15) and a chimeric antigen receptor (CAR) encoding for human natural-killer group 2, member D receptor protein (NKG2D; KLRK1; natural killer cell activating receptor group 2D) that is coupled to the co-stimulatory domain of OX40 (CD134), and to …		2021-10-09
NMS-03305293*	NMS-03305293; NMS-P293	PARP1	Phase I&II	An orally bioavailable inhibitor of the nuclear enzyme poly(ADP-ribose) polymerase (PARP) with potential antineoplastic activity. Upon administration, PARP inhibitor NMS-03305293 selectively binds to PARP and prevents PARP-mediated DNA repair of single-strand DNA breaks via the base-excision repair pathway. This enhances the accumulation of DNA strand breaks and promotes genomic instability and e…	NCT04182516	2021-10-09
NMS-03592088*		CSF1R,KIT,FLT3	Phase I/II	An orally bioavailable inhibitor of the receptor tyrosine kinases FMS-like tyrosine kinase 3 (FLT3; CD135; STK1; FLK2), the mast/stem cell factor receptor c-Kit (SCFR; KIT) and colony stimulating factor 1 receptor (CSF1R; CSF-1R; C-FMS; CD115; M-CSFR), with potential antineoplastic and immunomodulating activities Upon administration, FLT3/KIT/CSF1R inhibitor NMS-03592088 binds to and inhibits the…	NCT03922100	2021-10-09
NP-137 *	NP137	NTN1	Phase I&II			2021-10-09
NT 219*		STAT3	Phase I/II			2021-10-09
NTX-301*		DNMT1	Phase I&II	An orally bioavailable inhibitor of human DNA methyltransferase 1 (DNMT1), with potential antineoplastic activity. Upon oral administration, DNMT1 inhibitor NTX-301 targets ad binds to DNMT1, thereby inhibiting the activity of DNMT1. This may prevent DNA methylation, induce DNA hypomethylation, and activate tumor suppressor genes silenced by hypermethylation. This may inhibit tumor cell prolifera…		2021-10-16
NX-2127*		BTK	Phase I	An orally bioavailable chimeric targeting molecule (CTM) and targeted degrader of Bruton's tyrosine kinase (BTK), with potential immunomodulatory drug (IMiD) and antineoplastic activities. NX-2127 is comprised of a cereblon (CRBN)-binding moiety conjugated, via a linker, to a BTK-binding moiety. Upon administration, BTK degrader NX-2127 targets and binds to BTK with its BTK-targeting moiety. Upon…		2021-10-09
NZV930*	1x early phase I	NT5E	Phase I	A fully human monoclonal antibody targeting the ectoenzyme 5'-ecto-nucleotidase (cluster of differentiation 73; CD73; 5'-NT; ecto-5'-nucleotidase; NT5E), with potential immunomodulating and antineoplastic activities. Upon intravenous administration, anti-CD73 monoclonal antibody NZV930 targets and binds to CD73 on tumor cells, leading to internalization of CD73. This prevents CD73-mediated conver…		2021-10-16
Obrindatamab*	MGD009	CD276	Phase II	An Fc-bearing humanized bispecific dual-affinity re-targeting (DART) protein composed of Fv regions derived from monoclonal antibodies against the immunoregulatory protein B7-homologue 3 (B7-H3, CD276) and the T-cell surface antigen CD3, with potential immunostimulating and antineoplastic activities. Upon administration of the MGD009 DART protein, the anti-B7-H3 component targets and binds to the…		2021-10-09
OBT076*	MEN-1309	LY75	Phase I	An antibody-drug conjugate (ADC) comprised of an anti-CD205 (lymphocyte antigen 75; Ly75) humanized immunoglobin G1 (IgG1) monoclonal antibody conjugated to DM4, a maytansinoid microtubule disruptor, via a cleavable N-succinimidyl-4-(2-pyridyldithio) butanoate (SPDB) linker, with potential antineoplastic activity. Upon intravenous administration, anti-CD205 ADC OBT076 specifically targets and bin…		2021-10-09
Odronextamab*	REGN-1979	MS4A1	Phase I&II	A bispecific, human monoclonal antibody with potential antineoplastic activity. Anti-CD20/CD3 monoclonal antibody REGN1979 contains two antigen-recognition sites: one for human CD3, a T cell surface antigen, and one for human CD20, a tumor-associated antigen that is exclusively expressed on B-cells during most stages of B-cell development and is often overexpressed in B-cell malignancies. Upon ad…		2021-10-16
OKT10-B10*		CD38	Phase I	A radioimmunoconjugate composed of the anti-CD38 monoclonal antibody (MoAb) OKT10-B10 labeled with the alpha-emitting radionuclide astatine (At) 211 (211At), with potential antineoplastic activity. Upon administration of astatine At 211 anti-CD38 MoAb OKT10-B10, the MoAb moiety targets and binds to CD38-expressing tumor cells, thereby delivering a cytotoxic dose of alpha radiation directly to the…		2021-10-16
Olafertinib*	CK-101	EGFR	Phase I/II	An orally available third-generation and selective inhibitor of certain epidermal growth factor receptor (EGFR) activating mutations, including the resistance mutation T790M, and the L858R and exon 19 deletion (del 19) mutations, with potential antineoplastic activity. Upon administration, the EGFR mutant-specific inhibitor CK-101 specifically and covalently binds to and inhibits specific EGFR mu…	NCT02926768	2021-10-09
oleclumab*	MEDI9447	NT5E	Phase I&II	A monoclonal antibody against the ectoenzyme CD73 (cluster of differentiation 73), also known as 5'-nucleotidase (5'-NT; ecto-5'-nucleotidase) with potential antineoplastic activity. Upon administration, oleclumab targets and binds to CD73, leading to clustering of and internalization of CD73. This prevents CD73-mediated conversion of adenosine monophosphate (AMP) to adenosine and decreases the a…	NCT04262375	2021-10-09
olinvacimab*	TTAC-0001	KDR	Phase I&II	A fully human monoclonal antibody targeting the vascular endothelial growth factor receptor 2 (VEGFR2), with potential antiangiogenic activity. Upon administration, olinvacimab specifically binds to VEGFR2, thereby preventing the binding of its ligand VEGF. This may result in the inhibition of tumor angiogenesis and a decrease in tumor nutrient supply. VEGFR2 is a pro-angiogenic growth factor rec…		2021-10-16
olmutinib*	HM61713	EGFR	Phase I&II	An orally available small molecule, mutant-selective inhibitor of epidermal growth factor receptor (EGFR) with potential antineoplastic activity. Olmutinib binds to and inhibits mutant forms of EGFR, thereby leading to cell death of EGFR-expressing tumor cells. As this agent is selective towards mutant forms of EGFR, its toxicity profile may be reduced as compared to non-selective EGFR inhibitors…	NCT02444819	2021-10-09
olutasidenib*	FT-2102	IDH1	Phase I&II	An orally available inhibitor of isocitrate dehydrogenase type 1 (IDH1; IDH-1; IDH1 [NADP+] soluble) with a mutation at arginine (R) 132, IDH1(R132), with potential antineoplastic activity. Upon administration, olutasidenib specifically inhibits IDH1(R132), thereby inhibiting the formation of the oncometabolite 2-hydroxyglutarate (2HG) from alpha-ketoglutarate (a-KG). This prevents 2HG-mediated s…	NCT03684811	2021-10-09
Olverembatinib*	APG 1351; D-824; GZD-824; HQP 1351	FLT3,KIT	Phase I&II	An orally bioavailable inhibitor of a variety of kinases, including the Bcr-Abl tyrosine kinase, the mast/stem cell growth factor receptor Kit (c-Kit), the serine/threonine protein kinase Akt (protein kinase B), and the extracellular signal-regulated kinase (ERK) with antineoplastic activity. Upon administration, HQP1351 targets, binds to and inhibits the kinase activities of Bcr-Abl, AKT, c-Kit …	NCT03883100	2021-10-09
OMO 1*	JNJ-38877618; OMO-1	MET	Phase I/II	An inhibitor of the proto-oncogene and receptor tyrosine kinase (RTK) hepatocyte growth factor receptor (c-Met; HGFR; MET) with potential antineoplastic activity. Upon administration, OMO-1 selectively binds to c-Met, thereby inhibiting c-Met phosphorylation and disrupting c-Met signal transduction pathways. This may induce cell death in tumor cells overexpressing c-Met protein or expressing cons…		2021-10-09
OMP-305B83*		DLL4,KDR,FLT1,FLT4	Phase I	A bispecific monoclonal antibody directed against both the Notch ligand delta-like 4 (DLL4) and the human tyrosine kinase vascular endothelial growth factor (VEGF), with potential anti-angiogenic and antineoplastic activities. The anti-DLL4 moiety of anti-DLL4/VEGF monoclonal antibody OMP-305B83 specifically binds to DLL4, prevents its interaction with Notch receptors, and inhibits Notch-mediated…		2021-10-09
Onalespib*	AT-13387; AT-13387X	HSP90AA1,HSP90AB1	Phase I&II	A synthetic, orally bioavailable, small-molecule inhibitor of heat shock protein 90 (Hsp90) with potential antineoplastic activity. Hsp90 inhibitor AT13387 selectively binds to Hsp90, thereby inhibiting its chaperone function and promoting the degradation of oncogenic signaling proteins involved in tumor cell proliferation and survival. Hsp90, a chaperone protein upregulated in a variety of tumor…		2021-10-09
Onapristone*		ESR1	Phase I&II	An extended-release (ER) formulation of onapristone, an orally bioavailable progesterone receptor (PR) antagonist, with antineoplastic activity. Onapristone binds to the PR and inhibits both PR activation and the associated expression of PR-responsive genes. This may inhibit PR-mediated proliferative effects in cancer cells overexpressing PR. PR is expressed on certain cancer cell types and plays…		2021-10-09
onatasertib*	ATG-008	MTOR	Phase I&II	An orally available inhibitor of the mammalian target of rapamycin (mTOR) with potential antineoplastic activity. TORC1/TORC2 inhibitor ATG-008 inhibits the activity of mTOR, which may result in the induction of tumor cell apoptosis and a decrease in tumor cell proliferation. mTOR, a serine/threonine kinase that is upregulated in a variety of tumors, plays an important role downstream in the PI3K…	NCT04518137	2021-10-09
ONC 201*	TIC10; NSC-350625	AKT1,AKT2,AKT3,MAPK1	Phase I&II	A water soluble, orally bioavailable inhibitor of the serine/threonine protein kinase Akt (protein kinase B) and extracellular signal-regulated kinase (ERK), with potential antineoplastic activity. Upon administration, Akt/ERK inhibitor ONC201 binds to and inhibits the activity of Akt and ERK, which may result in inhibition of the phosphatidylinositol 3-kinase (PI3K)/Akt signal transduction pathw…	NCT03416530	2021-10-09
ONC 206*		DRD2	Phase I	An orally bioavailable, selective bitopic dopamine receptor D2 (DRD2) antagonist and mitochondrial caseinolytic protease P (ClpP) agonist, with potential antineoplastic activity. Upon administration, DRD2 antagonist/ClpP agonist ONC206 targets, binds to and inhibits the activity of DRD2. This may inactivate Akt (protein kinase B) and extracellular signal-regulated kinase (ERK), which may result i…		2021-10-09
ONO-7579*		NTRK1,NTRK2,NTRK3	Phase I	An orally bioavailable, selective pan-tropomyosin-related-kinase (tyrosine receptor kinase; TRK) inhibitor, with potential antineoplastic activity. Upon oral administration, ONO-7579 specifically targets and binds to TRK and fusion proteins containing sequences from neurotrophic tyrosine receptor kinase (NTRK) types 1 (NTRK1; TrkA), 2 (NTRK2; TrkB), and 3 (NTRK3; TrkC). This inhibits neurotrophin…		2021-10-09
ONO-7701*	BMS-986205	IDO1	Phase I&II	An orally available inhibitor of indoleamine 2,3-dioxygenase 1 (IDO1), with potential immunomodulating and antineoplastic activities. Upon administration, linrodostat specifically targets and binds to IDO1, a cytosolic enzyme responsible for the oxidation of the amino acid tryptophan into the immunosuppressive metabolite kynurenine. By inhibiting IDO1 and decreasing kynurenine in tumor cells, BMS…		2021-10-16
Ontorpacept*	TTI-621	CD47	Phase I&II	A soluble recombinant antibody-like fusion protein composed of the N-terminal CD47 binding domain of human signal-regulatory protein alpha (SIRPa) linked to the Fc domain of human immunoglobulin G1 (IgG1), with potential immune checkpoint inhibitory and antineoplastic activities. Upon administration, the SIRPa-Fc fusion protein TTI-621 selectively targets and binds to CD47 expressed on tumor cell…		2021-10-09
Onvansertib*	NMS-1286937; NMS-P937; Onvansertib-fumarate; PCM-075; PCM-075H	PLK1	Phase I-III	An orally bioavailable, adenosine triphosphate (ATP) competitive inhibitor of polo-like kinase 1 (PLK1; PLK-1; STPK13), with potential antineoplastic activity. Upon administration, onvansertib selectively binds to and inhibits PLK1, which disrupts mitosis and induces selective G2/M cell-cycle arrest followed by apoptosis in PLK1-overexpressing tumor cells. PLK1, named after the polo gene of Droso…	NCT03829410	2021-10-09
opaganib*	ABC294640	SPHK2	Phase I-III	An orally available, aryladamantane compound and selective inhibitor of sphingosine kinase-2 (SK2) with potential antineoplastic activity. Upon administration, opaganib competitively binds to and inhibits SK2, thereby preventing the phosphorylation of the pro-apoptotic amino alcohol sphingosine to sphingosine 1-phosphate (S1P), the lipid mediator that is pro-survival and critical for immunomodula…	NCT03377179	2021-10-09
Oportuzumab*	VB-4847; VB-845; VB4-845; Vicineum	EPCAM	Phase I-III	A fusion protein immunotoxin consisting of a humanized, single-chain monoclonal antibody fragment specific for the epithelial cell adhesion molecule (EpCAM) conjugated with a truncated form of Pseudomonas exotoxin A with potential antineoplastic activity. Oportuzumab monatox binds to Ep-CAM-positive tumor cells, thereby delivering the Pseudomonas exotoxin A moiety specifically; the Pseudomonas ex…		2021-10-09
orelabrutinib*	ICP 022	BTK	Phase I-IV	An orally bioavailable imidazoquinoline targeting the phosphatidylinositol 3 kinase (PI3K) and the mammalian target of rapamycin (mTOR), with potential antineoplastic activity. PI3K/mTOR inhibitor BEZ235 inhibits PI3K kinase and mTOR kinase in the PI3K/AKT/mTOR kinase signaling pathway, which may result in tumor cell apoptosis and growth inhibition in PI3K/mTOR-overexpressing tumor cells. Activat…		2021-10-09
Orvacabtagene autoleucel*	JCARH125	TNFRSF17	Phase II			2021-10-09
OS 2966*		ITGB1	Phase I	A humanized monoclonal antibody directed against the human integrin receptor beta-1 subunit (CD29), with potential antineoplastic activity. Upon administration, anti-integrin beta-1 monoclonal antibody OS2966 targets and binds to integrin beta-1 on the surface of tumor cells and macrophages in the tumor microenvironment (TME), thereby preventing integrin beta-1-mediated activation of downstream s…		2021-10-09
OTS 167*		MELK	Phase I&II	An orally available inhibitor of maternal embryonic leucine zipper kinase (MELK) with potential antineoplastic activity. Upon administration, OTS167 binds to MELK, which prevents both MELK phosphorylation and activation; thus inhibiting the phosphorylation of downstream MELK substrates. This may lead to an inhibition of both cell proliferation and survival in MELK-expressing tumor cells. MELK, a …		2021-10-09
Paclitaxel trevatide*	ANG-1005; GRN-1005	LRP1	Phase I-III	A peptide-drug conjugate containing the taxane paclitaxel covalently linked to the proprietary 19 amino acid peptide angiopep-2, in a 3:1 ratio, with potential antineoplastic activity. Upon administration, LRP-1-targeted peptide-drug conjugate GRN1005, via angiopep-2 moiety, binds to LRP-1 (low density lipoprotein receptor-related protein 1), which is highly expressed in blood brain barrier (BBB)…		2021-10-09
Pacmilimab*	CX-072;	PDCD1	Phase I&II			2021-10-09
Pacritinib*	ONX-0803	FLT3,JAK2	Phase I-III	An orally bioavailable inhibitor of Janus kinase 2 (JAK2) and the JAK2 mutant JAK2V617F with potential antineoplastic activity. Pacritinib competes with JAK2 for ATP binding, which may result in inhibition of JAK2 activation, inhibition of the JAK-STAT signaling pathway, and so caspase-dependent apoptosis. JAK2 is the most common mutated gene in bcr-abl-negative myeloproliferative disorders; the …	NCT02323607	2021-10-09
Pamiparib*	BGB290; BeiGene-290; BGB-290; BGB-290-BeiGene; PARPi - BeiGene	PARP1,PARP2	Phase I-III	An orally bioavailable inhibitor of the nuclear enzyme poly(ADP-ribose) polymerase (PARP), with potential antineoplastic activity. Upon administration, pamiparib selectively binds to PARP and prevents PARP-mediated repair of single-strand DNA breaks via the base-excision repair (BER) pathway. This enhances the accumulation of DNA strand breaks, promotes genomic instability, and eventually leads t…	NCT03575065	2021-10-09
Pamufetinib*	TAS-115	MET,KDR,FLT1,FLT4	Phase I&II			2021-10-09
Parsaclisib*	INCB-50465; IBI-376	PIK3CD	Phase I-III	An inhibitor of the delta isoform of phosphoinositide-3 kinase (PI3K) with potential antineoplastic activity. Parsaclisib inhibits the delta isoform of PI3K and prevents the activation of the PI3K/AKT signaling pathway. This both decreases proliferation and induces cell death in PI3K-delta-overexpressing tumor cells. Unlike other isoforms of PI3K, PI3K-delta is expressed primarily in hematopoieti…		2021-10-09
Patidegib*	BBP-009; FIN-5; IPI-926	SMO	Phase I-III	An orally bioavailable, cyclopamine-derived inhibitor of the Hedgehog (Hh) pathway with potential antineoplastic activity. Specifically, patidegib binds to and inhibits the cell membrane-spanning G-protein coupled receptor SMO, which may result in the suppression of Hh pathway signaling and a decrease in tumor cell proliferation and survival. SMO is activated upon binding of Hh ligand to the cell…		2021-10-09
patritumab*	U3-1402	ERBB3	Phase I-III	An antibody-drug conjugate (ADC) composed of patritumab, a monoclonal antibody directed against the human epidermal growth factor receptor HER3 (ErbB3),linked to the topoisomerase I inhibitor DX 8951, a semisynthetic, water-soluble derivative of camptothecin, with potential antineoplastic activity. Upon administration of the anti-HER3 ADC U3 1402, the patritumab moiety targets and binds to HER3. …	NCT03260491	2021-10-09
Paxalisib*	GDC-0084	PIK3CA,PIK3CB,PIK3CD,PIK3CG	Phase I-III	A phosphatidylinositol 3-kinase (PI3K) inhibitor with potential antineoplastic activity. PI3K inhibitor GDC-0084 specifically inhibits PI3K in the PI3K/AKT kinase (or protein kinase B) signaling pathway, thereby inhibiting the activation of the PI3K signaling pathway. This may result in the inhibition of both cell growth and survival in susceptible tumor cell populations. Activation of the PI3K s…	NCT04192981	2021-10-09
PBI-200*		NTRK1,NTRK2,NTRK3	Phase I/II	An orally bioavailable, brain-penetrant pan-tropomyosin-related-kinase (tyrosine receptor kinase; TRK) inhibitor, with potential antineoplastic activity. Upon oral administration, pan-TRK inhibitor PBI-200 specifically targets and binds to TRKs, mutated TRKs and fusion proteins containing sequences from neurotrophic tyrosine receptor kinase (NTRK) types 1 (NTRK1; TrkA), 2 (NTRK2; TrkB), and 3 (NT…		2021-10-16
PC14586*		p53	Phase I/II	Our lead product candidate, PC14586, is an orally available small molecule for the treatment of patients with locally advanced or metastatic solid tumors that have a p53 Y220C mutation. PC14586 is an investigational product and has not yet been approved by the US Food and Drug Administration (FDA) or any regulatory authority.	NCT04585750	2021-10-09
pelabresib*	CPI-0610; CPI-232	BRD2,BRD3,BRD4,BRDT	Phase I-III	A small molecule inhibitor of the Bromodomain and Extra-Terminal (BET) family of proteins, with potential antineoplastic activity. Upon administration, pelabresib binds to the acetylated lysine recognition motifs on the bromodomain of BET proteins, thereby preventing the interaction between the BET proteins and acetylated histone peptides. This disrupts chromatin remodeling and gene expression. P…		2021-10-09
pelcitoclax*	APG-1252	BCL2L1,BCL2	Phase I&II	A Bcl-2 homology (BH)-3 mimetic and selective inhibitor of the anti-apoptotic proteins B-cell lymphoma 2 (Bcl-2) and Bcl-XL, with potential pro-apoptotic and antineoplastic activities. Upon administration, pelcitoclax specifically binds to and inhibits the activity of the pro-survival proteins Bcl-2 and Bcl-XL. This restores apoptotic processes and inhibits cell proliferation in Bcl-2/Bcl-XL-depe…		2021-10-12
Pemrametostat*	GSK3326595	PRMT5	Phase I&II	An orally available, selective small molecule inhibitor of protein arginine methyltransferase 5 (PRMT5), with potential antiproliferative and antineoplastic activities. Although the mechanism of action has not been completely determined, PRMT5 inhibitor GSK3326595 binds to the substrate recognition site of PRMT5 following oral administration and inhibits its methyltransferase activity, which decr…	NCT03614728	2021-10-09
PEN 221*	BTP-227; PEN-221	SSTR2	Phase I/II	A miniaturized drug conjugate composed of a peptide analog of somatostatin that targets the somatostatin receptor 2 (SSTR2) and is conjugated, through a cleavable linker, to the microtubule-binding cytotoxic maytansinoid DM1 (mertansine), with potential anti-tumor activity. Upon administration, the peptide ligand moiety of PEN-221 targets and binds to SSTR2, which is overexpressed on certain tumo…		2021-10-09
PEN 866*	HDC SN-38; PEN-866; STA-12-8666; STA-8666	HSP90AA1,HSP90AB1	Phase I&II	A miniature drug conjugate composed of the irinotecan metabolite 7-ethyl-10-hydroxy-camptothecin (SN-38) conjugated, through a cleavable linker, to a ligand of chaperone protein heat shock protein 90 (Hsp90), with potential antineoplastic activity. Upon administration of HSP90-targeted SN-38 conjugate PEN-866, the HSP90 ligand moiety targets HSP90, which allows the conjugate to penetrate, accumul…		2021-10-09
Penpulimab*		PDCD1	Phase II/III	A monoclonal antibody directed against the negative immunoregulatory human cell receptor programmed cell death protein 1 (PD-1; PDCD1; CD279), with potential immune checkpoint inhibitory and antineoplastic activities. Upon administration, penpulimab targets, binds to and inhibits PD-1 and its downstream signaling pathways. This may restore immune function through the activation of T cells and T-c…		2021-10-09
Petosemtamab*	MCLA-158	EGFR,LGR5	Phase I			2021-10-09
pexmetinib*	ARRY-614	MAPK11,MAPK12,MAPK13,MAPK14,TEK,SRC,KDR	Phase I&II	An orally bioavailable small-molecule inhibitor of p38 and Tie2 kinases with potential antineoplastic, anti-inflammatory and antiangiogenic activities. Pexmetinib binds to and inhibits the activities of p38 and Tie2 kinases, which may inhibit the production of proinflammatory cytokines and may decrease tumor angiogenesis and tumor cell growth and survival. p38 is a MAP kinase that is often upregu…		2021-10-09
PF-03084014*	nirogacestat	NOTCH1,NOTCH2,NOTCH3,NOTCH4	Phase I-III	A selective gamma secretase (GS) inhibitor with potential antitumor activity. Nirogacestat binds to GS, blocking proteolytic activation of Notch receptors; Notch signaling pathway inhibition may follow, which may result in the induction of apoptosis in tumor cells that overexpress Notch. The integral membrane protein GS is a multi-subunit protease complex that cleaves single-pass transmembrane pr…		2021-10-09
PF-06459988*		EGFR	Phase II	An orally available, small molecule, third-generation, irreversible inhibitor of epidermal growth factor receptor (EGFR) mutant (EGFRm) forms with potential antineoplastic activity. EGFR inhibitor PF-06459988 specifically binds to and inhibits mutant forms of EGFR, including the secondary acquired resistance mutation T790M, which prevents EGFR-mediated signaling and leads to cell death in EGFRm-e…	NCT02297425	2021-10-09
PF-06671008*		CDH3	Phase I	An agent that targets p-cadherin (CDH3), with potential antineoplastic activity. Upon administration, PF-06671008 binds to and inhibits the activity of p-cadherin; this may inhibit both invasion and proliferation of p-cadherin-expressing tumor cells. P-cadherin, a cell-surface protein and member of the cadherin family, is overexpressed in a variety of tumors and plays a role in cell adhesion, mot…		2021-10-09
PF-06688992*		ST8SIA1	Phase I	An antibody-drug conjugate (ADC) composed of a monoclonal antibody against the ganglioside GD3, a surface antigen expressed on many malignant melanoma cells, and linked to an as of yet not fully elucidated chemotherapeutic agent, with potential antineoplastic activity. Upon administration of the ADC PF-06688992, the antibody moiety targets and binds to GD3 expressed on melanoma cells. Upon intern…		2021-10-09
PF-06804103*		ERBB2	Phase I	A proprietary antibody-drug conjugate (ADC) composed of a monoclonal antibody against human epidermal growth factor receptor 2 (HER2) site-specifically linked, via a protease cleavable linker, to an analog of dolastatin 10, Auristatin-0101, with potential antineoplastic activity. Upon administration, anti-HER2-vc0101 ADC PF-06804103 targets HER2 expressed on tumor cells. Upon binding, internaliza…		2021-10-16
PF-06873600*	PF-068041033	CDK2,CDK4,CDK6	Phase I&II	An orally bioavailable, cyclin-dependent kinase (CDK) inhibitor, with potential antineoplastic activity. Upon administration, PF-06873600 selectively targets, binds to and inhibits the activity of CDKs. Inhibition of these kinases leads to cell cycle arrest, induction of apoptosis and inhibition of tumor cell proliferation. CDKs, ATP-dependent serine/threonine kinases that are important regulator…		2021-10-16
PF-07104091*		CDK2	Phase II	An orally bioavailable inhibitor of cyclin-dependent kinase 2 (CDK2), with potential antineoplastic activity. Upon administration, CDK2 inhibitor PF-07104091 selectively targets, binds to and inhibits the activity of CDK2. This may lead to cell cycle arrest, the induction of apoptosis, and the inhibition of tumor cell proliferation. CDKs are serine/threonine kinases that are important regulators …		2021-10-16
PF-07209960*		PDCD1	Phase I	A fusion protein composed of a moiety targeting the negative immunoregulatory human cell receptor programmed cell death protein 1 (PD-1; PDCD1; CD279) fused to a mutein of the cytokine interleukin-15 (IL-15), with potential immune checkpoint inhibitory, immunomodulating and antineoplastic activities. Upon administration of PD-1-targeted IL-15 mutein fusion protein PF-07209960, the PD-1 targeting …		2021-10-09
PF-07248144*		KAT6A,KAT6B	Phase I	An inhibitor of MYST histone acetyltransferase (HAT) KAT6, with potential antineoplastic activity. Upon administration, KAT6 inhibitor PF-07248144 targets and binds to KAT6, and inhibits the acetylation of histones and other nonhistone substrates. This may disrupt gene expression and inhibit the proliferation of tumors that overexpress KAT6. KAT6A (MOZ; MYST3) and KAT6B (MORF; MOZ2; MYST4), commo…		2021-10-16
PF-07257876*		CD47	Phase I	N/A		2021-10-16
PF-07284892*	ARRY558	PTPN11	Phase I	A small molecule inhibitor of protein tyrosine phosphatase (PTP) non-receptor type 11 (SHP2; Src homology region 2 domain phosphatase; PTPN11), with potential antineoplastic activity. Upon administration, SHP2 inhibitor PF-07284892 targets, binds to and inhibits the activity of SHP2. This prevents SHP2-mediated signaling, inhibits MAPK signaling and prevents growth of SHP2-expressing tumor cells.…		2021-10-16
PF-114*		BCR,ABL1	Phase I/II	An orally bioavailable, Bcr-Abl tyrosine kinase inhibitor, with potential antineoplastic activity. Designed to overcome resistance of tumor cells to second generation Bcr-Abl inhibitors, PF-114 targets and binds to the Bcr-Abl fusion oncoprotein, including those fusion proteins with the ‘gatekeeper’ resistance mutation T315I, an amino acid substitution at position 315 in Bcr-Abl from a threonine …	NCT02885766	2021-10-09
PHI-101*		CHEK2	Phase I	An orally bioavailable inhibitor of checkpoint kinase 2 (chk2), with potential antineoplastic and chemopotentiating activities. Upon oral administration, Chk2 inhibitor PHI-101 binds to and inhibits the activity of chk2, which may prevent the repair of DNA damage caused by DNA-damaging agents. This may result in tumor cell apoptosis and potentiate the antitumor efficacies of various chemotherapeu…		2021-10-16
Pictilisib*	GDC-0941, RG7321	PIK3CA,PIK3CD	Phase I&II	The orally bioavailable bismesylate salt of a potent small-molecule thieno[3,2-d]pyrimidine inhibitor of the class I phosphatidylinositol 3 kinase (PI3K) isoforms p100alpha and p100delta with potential antineoplastic activity. PI3K inhibitor GDC-0941 selectively binds to PI3K isoforms in an ATP-competitive manner, inhibiting the production of the secondary messenger phosphatidylinositol-3,4,5-tri…		2021-10-16
Pidilizumab*	CT-011; MDV 9300	PDCD1	Phase I-IV	A humanized, immunoglobulin (Ig) G1 monoclonal antibody directed against human inhibitory receptor programmed cell death 1 (PD-1; PDCD1), with potential immune checkpoint inhibitory and antineoplastic activities. Pidilizumab binds to PD-1 and blocks the interaction between PD-1 and its ligands, PD-1 ligand 1 (PD-L1) and PD-1 ligand 2 (PD-L2). This prevents the activation of PD-1 and its downstrea…		2021-10-09
Pimasertib*	AS703026, MSC1936369B	MAP2K1, MAP2K2	Phase I&II	An orally bioavailable small-molecule inhibitor of MEK1 and MEK2 (MEK1/2) with potential antineoplastic activity. Pimasertib selectively binds to and inhibits the activity of MEK1/2, preventing the activation of MEK1/2-dependent effector proteins and transcription factors, which may result in the inhibition of growth factor-mediated cell signaling and tumor cell proliferation. MEK1/2 (MAP2K1/K2) …		2021-10-16
Pimitespib*	TAS-116	HSP90AA1,HSP90AB1	Phase I	A specific inhibitor of heat shock protein 90 (Hsp90) subtypes alpha and beta, with potential antineoplastic and chemo/radiosensitizing activities. Upon oral administration, Hsp90alpha/beta inhibitor TAS-116 specifically binds to and inhibits the activity of Hsp90 alpha and beta; this results in the proteasomal degradation of oncogenic client proteins, which inhibits client protein dependent-sign…	NCT02965885	2021-10-09
pimivalimab*	JTX-4014	CD274	Phase I	A human immunoglobulin G4 (IgG4) monoclonal antibody directed against the negative immunoregulatory human cell receptor programmed cell death protein 1 (PD-1; PDCD1; CD279), with potential immune checkpoint inhibitory and antineoplastic activities. Upon administration, anti-PD-1 monoclonal antibody JTX-4014 targets, binds to and inhibits PD-1 and its downstream signaling pathways. This may restor…		2021-10-16
pirotinib*	KBP-5209	ERBB2,EGFR,EPHB4	Phase I&II	An orally bioavailable inhibitor of the receptor tyrosine kinase (RTK) epidermal growth factor receptor (ErbB; EGFR) family, with potential antineoplastic activity. Upon administration, pirotinib selectively and irreversibly binds to and inhibits the epidermal growth factor receptors 1 (ErbB1; EGFR), 2 (ErbB2; HER2), and 4 (ErbB4; HER4). This may result in the inhibition of cell growth and angiog…	NCT02442414	2021-10-09
Plamotamab*	XmAb13676, XmAb 13676	MS4A1	Phase I			2021-10-09
PLX2853*		BRD4	Phase I	An orally bioavailable inhibitor of the bromodomain-containing protein 4 (BRD4), with potential antineoplastic activity. Upon oral administration, the BRD4 inhibitor PLX2853 binds to the acetylated lysine recognition motifs in the bromodomains of the BRD4 protein, thereby preventing the binding of BRD4 to acetylated lysines on histones. This disrupts chromatin remodeling and dyregulates gene expr…	NCT04493619	2021-10-09
PLX51107*		BRD1,BRD2,BRD3,BRD4	Phase I&II	n inhibitor of the bromodomain-containing protein 4 (BRD4), with potential antineoplastic activity. Upon administration, the BRD4 inhibitor PLX51107 binds to the acetylated lysine recognition motifs in the bromodomains of the BRD4 protein, thereby preventing the binding of BRD4 to acetylated lysines on histones. This disrupts chromatin remodeling and gene expression. Prevention of the expression …	NCT04022785	2021-10-09
PLX8394*		BRAF,RAF1	Phase I&II	An orally bioavailable inhibitor of serine/threonine-protein kinase B-raf (BRAF) protein with potential antineoplastic activity. BRAF inhibitor PLX8394 appears to selectively bind to and inhibit the activity of both wild-type and mutated forms of BRAF, which may subsequently inhibit the proliferation of tumor cells which express mutated forms of BRAF. This inhibitor appears to be effective agains…	NCT02428712	2021-10-09
PLX9486*		KIT	Phase I&II	An orally bioavailable protein tyrosine kinase inhibitor of mutated forms of the tumor-associated antigen mast/stem cell factor receptor c-Kit (SCFR), with potential antineoplastic activity. Upon oral administration, c-Kit inhibitor PLX9486 binds to and inhibits specific c-Kit mutants. This may result in an inhibition of tumor cell proliferation in cancer cell types that overexpress these c-Kit m…	NCT02401815	2021-10-09
PMD-026*		RPS6KA2,RPS6KA1,RPS6KA3,RPS6KA6	Phase I	An orally bioavailable inhibitor of the serine/threonine kinase p90 ribosomal S6 kinase (p90RSK; RSK) subtypes 1-4, with high selectivity for RSK subtype 2 (RSK2), with potential antineoplastic activity. Upon administration of the RSK1-4 inhibitor PMD-026, this agent targets and inhibits the RSK subtypes, thereby inhibiting RSK-mediated signaling. This prevents the phosphorylation and activation …		2021-10-16
Poziotinib*		EGFR,ERBB2	Phase I&II	An orally bioavailable, quinazoline-based, mall-molecular and irreversible pan-epidermal growth factor receptor (EGFR or HER) inhibitor with potential antineoplastic activity. Poziotinib inhibits EGFR (HER1 or ErbB1), HER2, HER4 and EGFR mutants, thereby inhibiting the proliferation of tumor cells that overexpress these receptors. EGFRs, cell surface receptor tyrosine kinases, are often upregulat…	NCT04172597	2021-10-09
Praluzatamab ravtansine*	CX-2009	ALCAM	Phase I&II	A probody drug conjugate (PDC) composed of a recombinant antibody targeting the tumor-associated antigen (TAA) CD166, which is masked by a cleavable masking peptide, and conjugated to the cytotoxic agent maytansinoid DM4, with potential antineoplastic activity. Upon administration of CX-2009 and migration to the tumor microenvironment (TME), the cleavable masking peptide, which prevent anti-CD166…		2021-10-09
Prexasertib*	LY2606368	CHEK1	Phase I&II	An inhibitor of checkpoint kinase 1 (chk1) with potential antineoplastic activity. Upon administration, prexasertib selectively binds to chk1, thereby preventing activity of chk1 and abrogating the repair of damaged DNA. This may lead to an accumulation of damaged DNA and may promote genomic instability and apoptosis. Prexasertib may potentiate the cytotoxicity of DNA-damaging agents and reverse …	NCT02203513	2021-10-09
PRGN-3005 *		MUC16	Phase I	RGN-3005 UltraCAR-T cells simultaneously co-express (i) a CAR specifically targeting MUC16 which is highly expressed on ovarian tumors with limited normal tissue expression; (ii) membrane bound IL-15 (mbIL15) for enhanced in vivo expansion and persistence; and (iii) a kill switch for improved therapeutic control. Healthy donor T cells were transfected with non-viral system encoding CAR, mbIL15 an…		2021-10-09
PRI-724*	ICG-001; OP-724; PRI-724	CTNNB1,CREB1,WNT1	Phase I&II	A potent, specific inhibitor of the canonical Wnt signaling pathway in cancer stem cells with potential antineoplastic activity. Wnt signaling pathway inhibitor PRI-724 specifically inhibits the recruiting of beta-catenin with its coactivator CBP (the binding protein of the cAMP response element-binding protein CREB); together with other transcription factors beta-catenin/CBP binds to WRE (Wnt-re…	NCT02413853	2021-10-09
PRL3-ZUMAB*		PTP4A3	Phase I&II	A humanized monoclonal antibody against phosphatase of regenerating liver 3 (PRL-3; PTP4A3), with potential immunomodulating and antineoplastic activities. Upon administration, anti-PRL-3 monoclonal antibody PRL3-zumab targets, binds to and blocks PRL-3 expressed on tumor cells. Although the exact mechanism of action through which this antibody kills tumor cells has yet to be fully elucidated, PR…		2021-10-09
PRN1371*		FGFR1,FGFR2,FGFR3,FGFR4,CSFR1	Phase I	PRN1371 is a highly selective and potent FGFR1-4 and CSF1R inhibitor with IC50s of 0.6, 1.3, 4.1, 19.3 and 8.1 nM for FGFR1, FGFR2, FGFR3, FGFR4 and CSF1R, respectively.	NCT02608125	2021-10-09
PRT 543*		PRMT5	Phase I	An orally available small molecule inhibitor of protein arginine methyltransferase 5 (PRMT5), with potential antiproliferative and antineoplastic activities. Although the exact mechanism of action has not been completely determined, upon oral administration, PRMT5 inhibitor PRT543 selectively binds to the substrate recognition site of PRMT5 and inhibits its methyltransferase activity. This decrea…		2021-10-09
PRT1419*		MCL1	Phase I	An orally bioavailable inhibitor of the anti-apoptotic protein myeloid cell leukemia 1 (MCL1; induced myeloid leukemia cell differentiation protein; myeloid cell leukemia-1; Mcl-1; Bcl2-L-3), with potential antineoplastic activity. Upon oral administration, the MCL1 inhibitor PRT1419 targets and binds to MCL1. This prevents the binding of MCL1 to and inactivation of certain pro-apoptotic proteins…		2021-10-16
PSB202*		MS4A1	Phase I	N/A		2021-10-16
PT2385*		EPAS1	Phase I&II	An orally active, small molecule inhibitor of hypoxia inducible factor (HIF)-2alpha, with potential antineoplastic activity. Upon oral administration, HIF-2alpha inhibitor PT2385 allosterically binds to HIF-2alpha, thereby preventing HIF-2alpha heterodimerization and its subsequent binding to DNA. This results in decreased transcription and expression of HIF-2alpha downstream target genes, many o…	NCT03108066	2021-10-09
PTC596*		BMI1	Phase I	An orally active inhibitor of the polycomb ring finger oncogene BMI1 (B-cell-specific Moloney murine leukemia virus integration site 1), with potential antineoplastic activity. Upon oral administration, BMI1 inhibitor PTC596 targets BMI1 expressed by both tumor cells and cancer stem cells (CSCs), and induces hyper-phosphorylation of BMI1, leading to its degradation. This inhibits BMI1-mediated si…		2021-10-09
Pyrotinib*	SHR1258	EGFR,ERBB2	Phase I-III	An orally bioavailable, dual kinase inhibitor of the epidermal growth factor receptor (EGFR or HER-1) and the human epidermal growth factor receptor 2 (ErbB2 or HER-2), with potential antineoplastic activity. Upon oral administration, pyrotinib binds to and inhibits both EGFR and HER2, which may result in the inhibition of tumor growth and angiogenesis, and tumor regression in EGFR/HER2-expressin…	NCT02535507	2021-10-09
Q 702*		AXL,MERTK,TNFRSF17	Phase I-III			2021-10-09
Q-1802*		CD274,CLDN18	Phase I	A bispecific antibody directed against both the immunosuppressive ligand programmed cell death-1 ligand 1 (PD-L1; cluster of differentiation 274; CD274) and the tumor-associated antigen (TAA) Claudin18.2 (CLDN18.2; A2 isoform of claudin-18), with potential immune checkpoint inhibitory, immunostimulatory and antineoplastic activities. Upon administration, anti-PD-L1/Claudin18.2 bispecific antibody…		2021-10-09
QBS10072S*		SLC7A4	Phase I	uadriga BioSciences, a leader in the field of transporter technology for cancer therapeutics, today announced that the first patient has been dosed in a Phase 1 study of QBS10072S in patients with advanced malignancies. QBS10072S is a novel, first-in-class, bifunctional amino acid analogue that targets LAT1 (L-type amino acid transporter 1) expressing cancers for active transport into tumor cells…		2021-10-09
QL-1209*		ERBB2	Phase I	A humanized monoclonal antibody directed against the domain II of the extracellular domain of human epidermal growth factor receptor 2 (HER2; ErbB2; HER-2), with potential antineoplastic activity. Upon administration, anti-HER2 monoclonal antibody QL1209 targets and binds to HER2 on HER2-expressing tumor cells. This prevents HER2-mediated signaling and may lead to an inhibition of proliferation i…		2021-10-16
QLS31901*		CD274	Phase I			2021-10-16
Quizartinib*	AC-220	FLT3	Phase I-III	Quizartinib is under investigation in Childhood Acute Myeloid Leukemia/Other Myeloid Malignancies. It is a potent inhibitor of FLT3.	NCT04493138	2021-10-09
Radotinib *	Y5511HCl	PDGFR,SNCAIP	Phase I-III	An orally available, hydrochloride salt form of radotinib, a second-generation tyrosine kinase inhibitor of Bcr-Abl fusion protein and the platelet-derived growth factor receptor (PDGFR), with potential antineoplastic activity. Upon administration, radotinib specifically inhibits the Bcr-Abl fusion protein, an abnormal enzyme expressed in Philadelphia chromosome-positive chronic myeloid leukemia …	NCT03459534	2021-10-09
Ralimetinib*	LY2228820	MAPK1	Phase I&II	The dimesylate salt form of LY2228820, a tri-substituted imidazole derivative and orally available, p38 mitogen-activated protein kinase (MAPK) inhibitor with potential anti-inflammatory and antineoplastic activities. Upon administration, LY2228820 inhibits the activity of p38, particularly the alpha and beta isoforms, thereby inhibiting MAPKAPK2 phosphorylation and preventing p38 MAPK-mediated s…		2021-10-10
RC108*		MET	Phase I&II	An antibody-drug conjugate (ADC) consisting of an anti-c-Met monoclonal antibody that is conjugated to monomethyl auristatin E (MMAE), an auristatin derivative and potent microtubule disrupting agent, with potential antineoplastic activity. Upon administration of anti-c-Met/MMAE ADC RC108, the monoclonal antibody moiety targets and binds to the c-Met protein, which is overexpressed in certain tum…		2021-10-10
RC48-ADC*		ERBB2	Phase I-III	RC48-ADC is an innovative HER2-targeting antibody-drug conjugate with a cleavable linker and a potent microtubule inhibitor payload MMAE that ...		2021-10-16
refametinib*	BAY 869766	MAP2K1	Phase I&II	An orally bioavailable selective MEK inhibitor with potential antineoplastic activity. Refametinib specifically inhibits mitogen-activated protein kinase kinase 1 (MAP2K1 or MAPK/ERK kinase 1), resulting in inhibition of growth factor-mediated cell signaling and tumor cell proliferation. MEK, a dual specificity threonine/tyrosine kinase, is a key component of the RAS/RAF/MEK/ERK signaling pathway…	NCT02346032	2021-10-10
REGN 4018*	Anti MUC16-CD3 antibody; REGN4018	MUC16	Phase I/II	A bispecific, human monoclonal antibody with potential antineoplastic activity. REGN4018 contains two antigen-recognition sites: one for human CD3, a T-cell surface antigen that is part of the T-cell receptor complex, and one for human mucin 16 (MUC16, cancer antigen 125; CA125; FLJ14303), a member of the mucin family of glycoproteins that is overexpressed by several epithelial cancers, including…		2021-10-10
REGN 5458*		TNFRSF17	Phase I/II		A human bispecific T-cell engager (BiTE) antibody composed of two single-chain variable fragments (scFvs): one directed again the tumor-associated antigen (TAA) human B-cell maturation antigen (BCMA; tumor necrosis factor receptor superfamily member 17; TNFRSF17) and another directed against the CD3 antigen expressed on T lymphocytes, with potential immunostimulating and antineoplastic activities…	2021-10-10
REGN 5668*		MUC16	Phase I/II	A bispecific monoclonal antibody against both the tumor-associated antigen (TAA) human mucin 16 (MUC16, cancer antigen 125; CA125; FLJ14303) and the co-stimulatory T-cell-specific surface glycoprotein CD28, with potential antineoplastic and immunostimulating activities. Upon administration, anti-MUC16/CD28 bispecific antibody REGN5668 binds to both CD28 on T cells and MUC16-expressing tumor cells…		2021-10-10
REGN5093*		MET	Phase I/II	A bispecific monoclonal antibody that targets two different epitopes of the human tumor-associated antigen (TAA) MET (c-MET; hepatocyte growth factor receptor; HGFR), with potential antineoplastic activity. Upon administration, MET x MET bispecific antibody REGN5093 targets and binds to two different, non-overlapping epitopes on MET expressed on the tumor cell surface, thereby forming unique REGN…		2021-10-16
[truncated: 220 more rows]

## Sheet: Table S3
Results: Genetic alterations in target genes of FDA-approved drugs and drugs in clinical trials in ACC
Study:	acc_tcga_pan_can_atlas_2018
[truncated: 377 more rows]

## Sheet: Table S4
	Results of subgroups: ACC without distant metastases and ACC with distant metastases
[truncated: 24 more rows]
[truncated: 327 more columns]

[truncated: 2 more sheets: Table S5, Table S6]
